# Supplementary material for: Divergent volatilomes between wild and cultivated strawberries: MYB transcription factors underlie flavor differences
Source: Food Chem (Oxf). 2025 Nov 4;11:100323. doi: 10.1016/j.fochms.2025.100323 (PMC12648578; doi:10.1016/j.fochms.2025.100323)
Supplement: Supplementary material 2 — Raw transcriptomic and metabolomic data. [file mmc2.xlsx]

## Sheet: Table S1
ID	HM1_fpkm	HM2_fpkm	HM3_fpkm	DX1_fpkm	DX2_fpkm	DX3_fpkm	FY1_fpkm	FY2_fpkm	FY3_fpkm	RF1_fpkm	RF2_fpkm	RF3_fpkm	HM1_count	HM2_count	HM3_count	DX1_count	DX2_count	DX3_count	FY1_count	FY2_count	FY3_count	RF1_count	RF2_count	RF3_count	chr	start	end	strand	gene_name	gene_description	KEGG	KEGG pathway	NR	Tremble	KOG	GO	Pfam	TF-Family	TF-Category	TF-Classification
FxaYL_642g0155720	0	0	0	5.8311	4.7738	5.3879	3.6536	3.0784	3.7943	7.4746	7.794	9.1788	0	0	0	84	76	82	56	51	65	132	121	148	chr6_4_2	21393130	21396437	+	FxaYL_642g0155720	-- && MYBS3_ORYSJ RecName: Full=Transcription factor MYBS3 {ECO:0000303|PubMed:12172034}; AltName: Full=Myb-related protein S3 {ECO:0000303|PubMed:12172034}; Short=OsMYBS3 {ECO:0000303|PubMed:12172034};	--	--	PREDICTED: transcription factor MYB1R1 [Fragaria vesca subsp. vesca]	A0A2P6RXC1_ROSCH SubName: Full=Putative transcription factor MYB-HB-like family {ECO:0000313|EMBL:PRQ51088.1};	--	GO:0005634,nucleus; GO:0003677,DNA binding; GO:0003700,DNA-binding transcription factor activity; GO:0046872,metal ion binding; GO:0045892,negative regulation of DNA-templated transcription; GO:0009733,response to auxin; GO:0009723,response to ethylene; GO:0009739,response to gibberellin; GO:0009744,response to sucrose; GO:0003674,molecular_function; GO:0003676,nucleic acid binding; GO:0005488,bi…	PF00249.34:Myb-like DNA-binding domain	MYB-related	TF	MYB->MYB-related
FxaYL_112g0688160	0	0	0	1.0181	0.7086	1.1119	4.5633	3.0643	4.2146	5.4299	4.796	2.7986	0	0	0	13	10	15	62	45	64	85	66	40	chr1_1_2	3702305	3705502	-	FxaYL_112g0688160	-- && TRB4_ARATH RecName: Full=Telomere repeat-binding factor 4; AltName: Full=MYB transcription factor;	K09422 transcription factor MYB, plant | (RefSeq) telomere repeat-binding factor 4-like (A)	--	PREDICTED: telomere repeat-binding factor 4-like [Fragaria vesca subsp. vesca]	F2QKV8_ROSRU RecName: Full=MYB transcription factor {ECO:0000256|ARBA:ARBA00032813};	--	GO:0000786,nucleosome; GO:0005634,nucleus; GO:0003700,DNA-binding transcription factor activity; GO:0003691,double-stranded telomeric DNA binding; GO:0000976,transcription cis-regulatory region binding; GO:0006334,nucleosome assembly; GO:0003674,molecular_function; GO:0140110,transcription regulator activity; GO:0003676,nucleic acid binding; GO:0003677,DNA binding; GO:0003690,double-stranded DNA …	PF00249.34:Myb-like DNA-binding domain	MYB-related	TF	MYB->MYB-related
FxaYL_231g0410270	0	0	0	1.3571	1.2279	1.3833	1.1773	1.3162	1.1412	2.0437	1.8889	2.7513	0	0	0	26	26	28	24	29	26	48	39	59	chr2_3_1	2626904	2631433	+	FxaYL_231g0410270	-- && TRB1_ARATH RecName: Full=Telomere repeat-binding factor 1; Short=AtTRB1; AltName: Full=MYB transcription factor;	K09422 transcription factor MYB, plant | (RefSeq) telomere repeat-binding factor 1-like (A)	--	PREDICTED: telomere repeat-binding factor 1-like [Fragaria vesca subsp. vesca]	A0A2P6PL55_ROSCH RecName: Full=MYB transcription factor {ECO:0000256|ARBA:ARBA00032813};	--	GO:0000785,chromatin; GO:0005730,nucleolus; GO:0000786,nucleosome; GO:0005634,nucleus; GO:0032991,protein-containing complex; GO:0003700,DNA-binding transcription factor activity; GO:0003691,double-stranded telomeric DNA binding; GO:1990841,promoter-specific chromatin binding; GO:0042803,protein homodimerization activity; GO:0000976,transcription cis-regulatory region binding; GO:0006334,nucleoso…	PF00538.22:linker histone H1 and H5 family	MYB-related	TF	MYB->MYB-related
FxaYL_612g0108160	0	0	0	4.3308	1.1673	2.8782	4.8497	2.8043	2.1696	2.7059	2.9926	2.552	0	0	0	47	14	33	56	35	28	36	35	31	chr6_1_2	22877031	22880181	-	FxaYL_612g0108160	-- && TRB4_ARATH RecName: Full=Telomere repeat-binding factor 4; AltName: Full=MYB transcription factor;	K09422 transcription factor MYB, plant | (RefSeq) telomere repeat-binding factor 4 (A)	--	PREDICTED: telomere repeat-binding factor 4 [Fragaria vesca subsp. vesca]	A0A2P6RYD3_ROSCH RecName: Full=MYB transcription factor {ECO:0000256|ARBA:ARBA00032813};	--	GO:0000786,nucleosome; GO:0005634,nucleus; GO:0003700,DNA-binding transcription factor activity; GO:0003691,double-stranded telomeric DNA binding; GO:0000976,transcription cis-regulatory region binding; GO:0006334,nucleosome assembly; GO:0003674,molecular_function; GO:0140110,transcription regulator activity; GO:0003676,nucleic acid binding; GO:0003677,DNA binding; GO:0003690,double-stranded DNA …	PF00249.34:Myb-like DNA-binding domain	MYB-related	TF	MYB->MYB-related
FxaYL_721g0969550	0	0.0822	0	2.2755	2.4333	3.0023	0.8425	1.5589	0.8118	2.1937	2.0475	4.4971	0	1	0	33	39	46	13	26	14	39	32	73	chr7_2_1	20510673	20513742	-	FxaYL_721g0969550	-- && RVE6_ARATH RecName: Full=Protein REVEILLE 6;	K12133 MYB-related transcription factor LHY | (RefSeq) protein LHY-like (A)	ko04712: Circadian rhythm - plant	PREDICTED: protein REVEILLE 6-like [Fragaria vesca subsp. vesca]	A0A2P6SNC3_ROSCH SubName: Full=Putative transcription factor MYB-HB-like family {ECO:0000313|EMBL:PRQ60186.1};	Zuotin and related molecular chaperones (DnaJ superfamily), contains DNA-binding domains	GO:0005634,nucleus; GO:0003677,DNA binding; GO:0003700,DNA-binding transcription factor activity; GO:0042752,regulation of circadian rhythm; GO:0003674,molecular_function; GO:0003676,nucleic acid binding; GO:0005488,binding; GO:0097159,organic cyclic compound binding; GO:1901363,heterocyclic compound binding; GO:0140110,transcription regulator activity; GO:0007623,circadian rhythm; GO:0008150,bio…	PF00249.34:Myb-like DNA-binding domain	MYB-related	TF	MYB->MYB-related
FxaYL_421g0540750	0	0.0773	0.0599	3.1563	0.1174	2.8852	4.5919	4.2672	3.6722	3.5975	4.0923	3.9208	0	3	2	146	6	141	226	227	202	204	204	203	chr4_2_1	16044550	16054992	+	FxaYL_421g0540750	-- && ALY3_ARATH RecName: Full=Protein ALWAYS EARLY 3; Short=AtALY3;	--	--	PREDICTED: protein ALWAYS EARLY 3 [Fragaria vesca subsp. vesca]	A0A2P6QY75_ROSCH SubName: Full=Putative transcription factor MYB/SANT family {ECO:0000313|EMBL:PRQ39124.1};	Retinoblastoma pathway protein LIN-9/chromatin-associated protein Aly	GO:0070176,DRM complex; GO:0005654,nucleoplasm; GO:0003677,DNA binding; GO:0051726,regulation of cell cycle; GO:0006357,regulation of transcription by RNA polymerase II; GO:0000003,reproduction; GO:0006351,DNA-templated transcription; GO:0003674,molecular_function; GO:0003676,nucleic acid binding; GO:0005488,binding; GO:0097159,organic cyclic compound binding; GO:1901363,heterocyclic compound bin…	PF06584.16:DIRP	MYB-related	TF	MYB->MYB-related
FxaYL_312g0330390	0.267	0.0565	0	1.3735	1.2856	0.3138	4.9408	1.6884	6.4916	4.0951	8.7014	9.1818	5	1	0	29	30	7	111	41	163	106	198	217	chr3_1_2	342616	347806	-	FxaYL_312g0330390	-- && TAD2B_ARATH RecName: Full=Transcriptional adapter ADA2b; Short=AtADA2b; AltName: Full=Protein PROPORZ 1;	K11314 transcriptional adapter 2-alpha | (RefSeq) transcriptional adapter ADA2b (A)	--	PREDICTED: transcriptional adapter ADA2b isoform X2 [Fragaria vesca subsp. vesca]	A0A2P6Q232_ROSCH RecName: Full=Transcriptional adapter {ECO:0000256|PIRNR:PIRNR025024};	Histone acetyltransferase complex SAGA/ADA, subunit ADA2	GO:0005634,nucleus; GO:0003682,chromatin binding; GO:0003677,DNA binding; GO:0003713,transcription coactivator activity; GO:0008270,zinc ion binding; GO:0006338,chromatin remodeling; GO:0009631,cold acclimation; GO:0016571,histone methylation; GO:0035066,positive regulation of histone acetylation; GO:0042127,regulation of cell population proliferation; GO:0006357,regulation of transcription by RN…	PF00249.34:Myb-like DNA-binding domain	MYB-related	TF	MYB->MYB-related
novel.1483	0.2328	0.4309	0.143	0	0	0	7.617	7.9897	10.2009	15.7486	17.4834	17.1562	4	7	2	0	0	0	157	178	235	374	365	372	chr3_1_1	13924047	13927620	-	--	-- && CGEP_ARATH RecName: Full=Probable glutamyl endopeptidase, chloroplastic; EC=3.4.21.-; Flags: Precursor;	K09420 transcriptional activator Myb | (RefSeq) myb-related protein 306-like (A)	--	putative glutamyl endopeptidase chloroplastic-like, partial [Trifolium pratense]	A0A5B7B7C1_DAVIN RecName: Full=Peptidase_S9 domain-containing protein {ECO:0000259|Pfam:PF00326}; Flags: Fragment;	Dipeptidyl aminopeptidase	GO:0009507,chloroplast; GO:0009570,chloroplast stroma; GO:0005829,cytosol; GO:0043621,protein self-association; GO:0004252,serine-type endopeptidase activity; GO:0006508,proteolysis; GO:0003674,molecular_function; GO:0005488,binding; GO:0005515,protein binding; GO:0003824,catalytic activity; GO:0004175,endopeptidase activity; GO:0008233,peptidase activity; GO:0008236,serine-type peptidase activit…	PF00326.24:Prolyl oligopeptidase family	MYB-related	TF	MYB->MYB-related
FxaYL_121g0721190	0	0	0	7.6488	6.6716	10.5663	1.1657	0.9587	0.9271	1.4053	0.7033	0.7388	0	0	0	111	107	162	18	16	16	25	11	12	chr1_2_1	3350733	3352432	+	FxaYL_121g0721190	-- && MYBS3_ORYSJ RecName: Full=Transcription factor MYBS3 {ECO:0000303|PubMed:12172034}; AltName: Full=Myb-related protein S3 {ECO:0000303|PubMed:12172034}; Short=OsMYBS3 {ECO:0000303|PubMed:12172034};	--	--	PREDICTED: protein REVEILLE 5-like [Fragaria vesca subsp. vesca]	A0A2P6RK61_ROSCH SubName: Full=Putative transcription factor MYB-HB-like family {ECO:0000313|EMBL:PRQ46814.1};	--	GO:0005634,nucleus; GO:0003677,DNA binding; GO:0003700,DNA-binding transcription factor activity; GO:0046872,metal ion binding; GO:0045892,negative regulation of DNA-templated transcription; GO:0009733,response to auxin; GO:0009723,response to ethylene; GO:0009739,response to gibberellin; GO:0009744,response to sucrose; GO:0003674,molecular_function; GO:0003676,nucleic acid binding; GO:0005488,bi…	PF00249.34:Myb-like DNA-binding domain	MYB-related	TF	MYB->MYB-related
FxaYL_732g0842490	0.1198	0.095	0	1.2752	2.3078	3.7469	8.165	3.4421	6.4564	1.7554	4.1415	6.6697	4	3	0	48	96	149	327	149	289	81	168	281	chr7_3_2	15101577	15108897	+	FxaYL_732g0842490	-- && LHY_PETHY RecName: Full=Protein LATE ELONGATED HYPOCOTYL {ECO:0000303|PubMed:26124104}; Short=PhLHY {ECO:0000303|PubMed:26124104};	K12133 MYB-related transcription factor LHY | (RefSeq) protein LHY-like (A)	ko04712: Circadian rhythm - plant	PREDICTED: protein LHY-like [Fragaria vesca subsp. vesca]	A0A2P6SIW1_ROSCH SubName: Full=Putative transcription factor MYB-HB-like family {ECO:0000313|EMBL:PRQ58620.1};	Zuotin and related molecular chaperones (DnaJ superfamily), contains DNA-binding domains	GO:0005634,nucleus; GO:0000976,transcription cis-regulatory region binding; GO:0007623,circadian rhythm; GO:0010597,green leaf volatile biosynthetic process; GO:0045892,negative regulation of DNA-templated transcription; GO:0042752,regulation of circadian rhythm; GO:0001067,transcription regulatory region nucleic acid binding; GO:0003674,molecular_function; GO:0003676,nucleic acid binding; GO:000…	PF00249.34:Myb-like DNA-binding domain	MYB-related	TF	MYB->MYB-related
FxaYL_521g0744830	0	0.0317	0	0.3991	0.0482	0.1763	0.2001	0.6016	0.4251	0.6512	0.6419	0.4992	0	1	0	15	2	7	8	26	19	30	26	21	chr5_2_1	9684109	9688851	+	FxaYL_521g0744830	-- && RVE7_ARATH RecName: Full=Protein REVEILLE 7; AltName: Full=Early-phytochrome-responsive 1; AltName: Full=MYB-related transcription factor EPR1;	K12133 MYB-related transcription factor LHY | (RefSeq) protein LHY-like (A)	ko04712: Circadian rhythm - plant	PREDICTED: protein REVEILLE 7-like isoform X1 [Fragaria vesca subsp. vesca]	A0A2P6P1K8_ROSCH SubName: Full=Putative transcription factor MYB-HB-like family {ECO:0000313|EMBL:PRQ15812.1};	Zuotin and related molecular chaperones (DnaJ superfamily), contains DNA-binding domains	GO:0005634,nucleus; GO:0003677,DNA binding; GO:0003700,DNA-binding transcription factor activity; GO:0007623,circadian rhythm; GO:0006355,regulation of DNA-templated transcription; GO:0003674,molecular_function; GO:0003676,nucleic acid binding; GO:0005488,binding; GO:0097159,organic cyclic compound binding; GO:1901363,heterocyclic compound binding; GO:0140110,transcription regulator activity; GO:…	PF00249.34:Myb-like DNA-binding domain	MYB-related	TF	MYB->MYB-related
FxaYL_731g0861110	0.0646	0.0683	0.6343	6.7564	7.3052	7.1539	6.1886	6.4226	5.2963	11.0228	11.5824	13.7607	1	1	8	118	141	132	115	129	110	236	218	269	chr7_3_1	13682699	13687487	-	FxaYL_731g0861110	-- && RVE5_ARATH RecName: Full=Protein REVEILLE 5;	K12133 MYB-related transcription factor LHY | (RefSeq) protein LHY-like (A)	ko04712: Circadian rhythm - plant	PREDICTED: protein REVEILLE 3-like [Fragaria vesca subsp. vesca]	A0A2P6SHV1_ROSCH SubName: Full=Putative transcription factor MYB-HB-like family {ECO:0000313|EMBL:PRQ58263.1};	Zuotin and related molecular chaperones (DnaJ superfamily), contains DNA-binding domains	GO:0005634,nucleus; GO:0003677,DNA binding; GO:0003700,DNA-binding transcription factor activity; GO:0003674,molecular_function; GO:0003676,nucleic acid binding; GO:0005488,binding; GO:0097159,organic cyclic compound binding; GO:1901363,heterocyclic compound binding; GO:0140110,transcription regulator activity; GO:0005575,cellular_component; GO:0005622,intracellular anatomical structure; GO:00432…	PF00249.34:Myb-like DNA-binding domain	MYB-related	TF	MYB->MYB-related
FxaYL_532g0394670	0.6543	0.1153	0.067	9.72	10.1517	8.8341	11.2715	11.3113	11.0608	12.7414	12.8784	13.9117	12	2	1	201	232	193	248	269	272	323	287	322	chr5_3_2	24761687	24768610	-	FxaYL_532g0394670	-- && --	--	--	PREDICTED: uncharacterized protein LOC101299478 isoform X1 [Fragaria vesca subsp. vesca]	A0A2P6PGR5_ROSCH SubName: Full=Putative transcription factor MYB-HB-like family {ECO:0000313|EMBL:PRQ21107.1};	--	--	PF00249.34:Myb-like DNA-binding domain	MYB-related	TF	MYB->MYB-related
FxaYL_522g0640620	0.0752	0.0795	0.0924	1.5009	1.6599	1.8942	2.445	3.3062	3.2534	2.8839	3.9614	3.3672	2	2	2	45	55	60	78	114	116	106	128	113	chr5_2_2	22844205	22851742	-	FxaYL_522g0640620	-- && --	--	--	PREDICTED: uncharacterized protein LOC101299478 isoform X2 [Fragaria vesca subsp. vesca]	A0A2P6PGR5_ROSCH SubName: Full=Putative transcription factor MYB-HB-like family {ECO:0000313|EMBL:PRQ21107.1};	Methyltransferase	--	PF00249.34:Myb-like DNA-binding domain	MYB-related	TF	MYB->MYB-related
FxaYL_241g0525960	0.0351	0.1112	0.0861	3.2959	3.2496	2.1632	2.6886	2.5145	2.68	2.6252	2.4957	2.9307	2	6	4	212	231	147	184	186	205	207	173	211	chr2_4_1	792626	802146	+	FxaYL_241g0525960	-- && APX3_ARATH RecName: Full=L-ascorbate peroxidase 3; Short=AtAPx03; EC=1.11.1.11;	K00434 L-ascorbate peroxidase [EC:1.11.1.11] | (RefSeq) L-ascorbate peroxidase 3, peroxisomal (A)	ko00053: Ascorbate and aldarate metabolism; ko00480: Glutathione metabolism; ko01100: Metabolic pathways	PREDICTED: L-ascorbate peroxidase 3, peroxisomal [Fragaria vesca subsp. vesca]	A0A2I6PN18_ROSHC RecName: Full=L-ascorbate peroxidase {ECO:0000256|ARBA:ARBA00012940}; EC=1.11.1.11 {ECO:0000256|ARBA:ARBA00012940};	--	GO:0009507,chloroplast; GO:0009941,chloroplast envelope; GO:0046861,glyoxysomal membrane; GO:0016021,integral component of membrane; GO:0005739,mitochondrion; GO:0005778,peroxisomal membrane; GO:0005777,peroxisome; GO:0000325,plant-type vacuole; GO:0005886,plasma membrane; GO:0009506,plasmodesma; GO:0009536,plastid; GO:0005773,vacuole; GO:0020037,heme binding; GO:0016688,L-ascorbate peroxidase ac…	PF00141.26:Peroxidase	MYB-related	TF	MYB->MYB-related
FxaYL_741g0922760	0.3436	1.8167	0.8438	16.4538	21.781	15.2856	32.6466	32.3236	34.8463	30.5719	38.7347	22.0501	1	5	2	54	79	53	114	122	136	123	137	81	chr7_4_1	13751786	13753086	-	FxaYL_741g0922760	-- && CPC_ARATH RecName: Full=Transcription factor CPC; AltName: Full=Protein CAPRICE;	K09422 transcription factor MYB, plant | (RefSeq) MYB-like transcription factor ETC3 (A)	--	MYB-like transcription factor ETC3 [Rosa chinensis]	A0A2P6SIC5_ROSCH SubName: Full=Putative transcription factor MYB-HB-like family {ECO:0000313|EMBL:PRQ58418.1};	--	GO:0005634,nucleus; GO:0003700,DNA-binding transcription factor activity; GO:0000976,transcription cis-regulatory region binding; GO:0030154,cell differentiation; GO:0009913,epidermal cell differentiation; GO:0010063,positive regulation of trichoblast fate specification; GO:0010376,stomatal complex formation; GO:0003674,molecular_function; GO:0140110,transcription regulator activity; GO:0001067,t…	PF00249.34:Myb-like DNA-binding domain	MYB-related	TF	MYB->MYB-related
FxaYL_231g0381470	0.0364	0.1923	0.4914	3.484	12.4932	9.1297	7.1855	0.2805	1.6005	6.1839	1.1075	12.4505	1	5	11	108	428	299	237	10	59	235	37	432	chr2_3_1	26429905	26436488	-	FxaYL_231g0381470	-- && MY123_ACTCC RecName: Full=Transcription factor MYB123 {ECO:0000305}; AltName: Full=Myb-related protein 123 {ECO:0000305}; Short=AcMYB123 {ECO:0000303|PubMed:30912865};	K09422 transcription factor MYB, plant | (RefSeq) transcription factor WER-like (A)	--	PREDICTED: uncharacterized protein LOC101295484 [Fragaria vesca subsp. vesca]	A0A2P6PZN3_ROSCH SubName: Full=Putative BRCT domain-containing protein {ECO:0000313|EMBL:PRQ27390.1};	--	GO:0005634,nucleus; GO:0003677,DNA binding; GO:0031542,positive regulation of anthocyanin biosynthetic process; GO:0045893,positive regulation of DNA-templated transcription; GO:0003674,molecular_function; GO:0003676,nucleic acid binding; GO:0005488,binding; GO:0097159,organic cyclic compound binding; GO:1901363,heterocyclic compound binding; GO:0008150,biological_process; GO:0008152,metabolic pr…	PF12738.10:twin BRCT domain	MYB-related	TF	MYB->MYB-related
FxaYL_332g0290340	0.1159	0.0754	0.0876	0.1819	0.2648	0.5015	2.5121	2.3242	2.354	3.006	2.1353	2.4304	13	8	8	23	37	67	338	338	354	466	291	344	chr3_3_2	28588185	28608271	+	FxaYL_332g0290340	-- && PSME4_ARATH RecName: Full=Proteasome activator subunit 4; AltName: Full=Proteasome activator PA200;	K06699 proteasome activator subunit 4 | (RefSeq) proteasome activator subunit 4 (A)	ko03050: Proteasome	PREDICTED: proteasome activator subunit 4 [Fragaria vesca subsp. vesca]	A0A2P6QLC3_ROSCH SubName: Full=Putative proteasome activator Blm10, mid region {ECO:0000313|EMBL:PRQ34977.1};	Uncharacterized conserved protein	GO:0005829,cytosol; GO:0005634,nucleus; GO:0000502,proteasome complex; GO:0070577,lysine-acetylated histone binding; GO:0016504,peptidase activator activity; GO:0070628,proteasome binding; GO:0006281,DNA repair; GO:0010499,proteasomal ubiquitin-independent protein catabolic process; GO:0003674,molecular_function; GO:0005488,binding; GO:0005515,protein binding; GO:0042393,histone binding; GO:01400…	PF16507.8:Proteasome-substrate-size regulator, mid region	MYB-related	TF	MYB->MYB-related
FxaYL_111g0839310	0.076	0	0	0.0674	0	0	1.8998	0.7031	1.0199	0.8794	0.8128	0.602	1	0	0	1	0	0	30	12	18	16	13	10	chr1_1_1	3263094	3264845	+	FxaYL_111g0839310	-- && MYBS3_ORYSJ RecName: Full=Transcription factor MYBS3 {ECO:0000303|PubMed:12172034}; AltName: Full=Myb-related protein S3 {ECO:0000303|PubMed:12172034}; Short=OsMYBS3 {ECO:0000303|PubMed:12172034};	--	--	PREDICTED: protein REVEILLE 5-like [Fragaria vesca subsp. vesca]	A0A2P6RK61_ROSCH SubName: Full=Putative transcription factor MYB-HB-like family {ECO:0000313|EMBL:PRQ46814.1};	--	GO:0005634,nucleus; GO:0003677,DNA binding; GO:0003700,DNA-binding transcription factor activity; GO:0046872,metal ion binding; GO:0045892,negative regulation of DNA-templated transcription; GO:0009733,response to auxin; GO:0009723,response to ethylene; GO:0009739,response to gibberellin; GO:0009744,response to sucrose; GO:0003674,molecular_function; GO:0003676,nucleic acid binding; GO:0005488,bi…	PF00249.34:Myb-like DNA-binding domain	MYB-related	TF	MYB->MYB-related
FxaYL_512g0661360	0.132	0.363	0.2594	2.9974	3.2843	2.7928	0.9464	0.7534	0.827	6.361	6.0624	6.3392	5	13	8	128	155	126	43	37	42	333	279	303	chr5_1_2	9715162	9720430	+	FxaYL_512g0661360	-- && RVE7_ARATH RecName: Full=Protein REVEILLE 7; AltName: Full=Early-phytochrome-responsive 1; AltName: Full=MYB-related transcription factor EPR1;	K12133 MYB-related transcription factor LHY | (RefSeq) protein LHY-like (A)	ko04712: Circadian rhythm - plant	PREDICTED: protein REVEILLE 7-like isoform X1 [Fragaria vesca subsp. vesca]	A0A2P6P1K8_ROSCH SubName: Full=Putative transcription factor MYB-HB-like family {ECO:0000313|EMBL:PRQ15812.1};	Zuotin and related molecular chaperones (DnaJ superfamily), contains DNA-binding domains	GO:0005634,nucleus; GO:0003677,DNA binding; GO:0003700,DNA-binding transcription factor activity; GO:0007623,circadian rhythm; GO:0006355,regulation of DNA-templated transcription; GO:0003674,molecular_function; GO:0003676,nucleic acid binding; GO:0005488,binding; GO:0097159,organic cyclic compound binding; GO:1901363,heterocyclic compound binding; GO:0140110,transcription regulator activity; GO:…	PF00249.34:Myb-like DNA-binding domain	MYB-related	TF	MYB->MYB-related
FxaYL_441g0242810	0.3149	0.3587	0.2082	4.2108	4.1017	3.9043	8.965	7.6218	8.0753	7.3254	7.4756	7.4472	13	14	7	196	211	192	444	408	447	418	375	388	chr4_4_1	20955234	20965761	+	FxaYL_441g0242810	-- && ALY3_ARATH RecName: Full=Protein ALWAYS EARLY 3; Short=AtALY3;	--	--	PREDICTED: protein ALWAYS EARLY 3 [Fragaria vesca subsp. vesca]	A0A2P6QY75_ROSCH SubName: Full=Putative transcription factor MYB/SANT family {ECO:0000313|EMBL:PRQ39124.1};	Retinoblastoma pathway protein LIN-9/chromatin-associated protein Aly	GO:0070176,DRM complex; GO:0005654,nucleoplasm; GO:0003677,DNA binding; GO:0051726,regulation of cell cycle; GO:0006357,regulation of transcription by RNA polymerase II; GO:0000003,reproduction; GO:0006351,DNA-templated transcription; GO:0003674,molecular_function; GO:0003676,nucleic acid binding; GO:0005488,binding; GO:0097159,organic cyclic compound binding; GO:1901363,heterocyclic compound bin…	PF06584.16:DIRP	MYB-related	TF	MYB->MYB-related
FxaYL_141g0890100	0.056	0.1184	0.1375	5.0157	5.3473	6.6277	5.1807	4.8363	3.9254	2.4711	3.0874	1.8634	1	2	2	101	119	141	111	112	94	61	67	42	chr1_4_1	9832433	9836915	-	FxaYL_141g0890100	-- && TRB1_ARATH RecName: Full=Telomere repeat-binding factor 1; Short=AtTRB1; AltName: Full=MYB transcription factor;	K09422 transcription factor MYB, plant | (RefSeq) telomere repeat-binding factor 2 (A)	--	PREDICTED: telomere repeat-binding factor 2 [Fragaria vesca subsp. vesca]	F2QKW6_ROSRU RecName: Full=MYB transcription factor {ECO:0000256|ARBA:ARBA00032813};	--	GO:0000785,chromatin; GO:0005730,nucleolus; GO:0000786,nucleosome; GO:0005634,nucleus; GO:0032991,protein-containing complex; GO:0003700,DNA-binding transcription factor activity; GO:0003691,double-stranded telomeric DNA binding; GO:1990841,promoter-specific chromatin binding; GO:0042803,protein homodimerization activity; GO:0000976,transcription cis-regulatory region binding; GO:0006334,nucleoso…	PF00538.22:linker histone H1 and H5 family	MYB-related	TF	MYB->MYB-related
FxaYL_631g0011040	0.196	0.2072	0	9.5009	7.234	11.7346	4.2469	3.3751	3.7998	2.9772	3.1716	3.7265	3	3	0	164	138	214	78	67	78	63	59	72	chr6_3_1	29509248	29513752	-	FxaYL_631g0011040	-- && TADA2_ORYSJ RecName: Full=Transcriptional adapter ADA2;	K11314 transcriptional adapter 2-alpha | (RefSeq) transcriptional adapter ADA2 (A)	--	PREDICTED: transcriptional adapter ADA2 isoform X1 [Fragaria vesca subsp. vesca]	A0A251Q648_PRUPE RecName: Full=Transcriptional adapter {ECO:0000256|PIRNR:PIRNR025024};	Histone acetyltransferase complex SAGA/ADA, subunit ADA2	GO:0005634,nucleus; GO:0003682,chromatin binding; GO:0003677,DNA binding; GO:0003713,transcription coactivator activity; GO:0008270,zinc ion binding; GO:0006338,chromatin remodeling; GO:0035066,positive regulation of histone acetylation; GO:0006357,regulation of transcription by RNA polymerase II; GO:0003674,molecular_function; GO:0005488,binding; GO:0003676,nucleic acid binding; GO:0097159,organ…	PF00249.34:Myb-like DNA-binding domain	MYB-related	TF	MYB->MYB-related
FxaYL_731g0860320	0.3405	0.7203	1.2546	40.7738	16.6707	18.5821	11.0706	10.2423	9.6511	19.7097	19.3376	10.5236	1	2	3	135	61	65	39	39	38	80	69	39	chr7_3_1	14322328	14323925	-	FxaYL_731g0860320	-- && CPC_ARATH RecName: Full=Transcription factor CPC; AltName: Full=Protein CAPRICE;	K09422 transcription factor MYB, plant | (RefSeq) MYB-like transcription factor ETC3 (A)	--	PREDICTED: MYB-like transcription factor ETC3 [Fragaria vesca subsp. vesca]	A0A2P6SIC5_ROSCH SubName: Full=Putative transcription factor MYB-HB-like family {ECO:0000313|EMBL:PRQ58418.1};	--	GO:0005634,nucleus; GO:0003700,DNA-binding transcription factor activity; GO:0000976,transcription cis-regulatory region binding; GO:0030154,cell differentiation; GO:0009913,epidermal cell differentiation; GO:0010063,positive regulation of trichoblast fate specification; GO:0010376,stomatal complex formation; GO:0003674,molecular_function; GO:0140110,transcription regulator activity; GO:0001067,t…	PF00249.34:Myb-like DNA-binding domain	MYB-related	TF	MYB->MYB-related
FxaYL_512g0645060	0.6983	0.1583	0.245	5.3527	4.7233	6.197	5.6128	4.6928	5.6914	5.521	7.4707	5.1774	14	3	4	121	118	148	135	122	153	153	182	131	chr5_1_2	342588	346076	+	FxaYL_512g0645060	-- && SMH4_MAIZE RecName: Full=Single myb histone 4; AltName: Full=Protein SINGLE MYB HISTONE4;	K11111 telomeric repeat-binding factor 2 | (RefSeq) uncharacterized LOC101314960 (A)	--	PREDICTED: uncharacterized protein LOC101294557 isoform X1 [Fragaria vesca subsp. vesca]	A0A2P6Q238_ROSCH SubName: Full=Putative transcription factor MYB-HB-like family {ECO:0000313|EMBL:PRQ28199.1};	--	GO:0000785,chromatin; GO:0000781,chromosome, telomeric region; GO:0005730,nucleolus; GO:0000786,nucleosome; GO:0005634,nucleus; GO:0003691,double-stranded telomeric DNA binding; GO:0042803,protein homodimerization activity; GO:0043047,single-stranded telomeric DNA binding; GO:0006334,nucleosome assembly; GO:0003674,molecular_function; GO:0003676,nucleic acid binding; GO:0003677,DNA binding; GO:00…	PF00249.34:Myb-like DNA-binding domain	MYB-related	TF	MYB->MYB-related
FxaYL_712g0936570	0	2.9067	2.9534	16.4538	19.8511	20.1886	44.3879	26.7597	44.8391	26.5951	37.0383	29.1279	0	8	7	54	72	70	155	101	175	107	131	107	chr7_1_2	13904696	13906156	-	FxaYL_712g0936570	-- && CPC_ARATH RecName: Full=Transcription factor CPC; AltName: Full=Protein CAPRICE;	K09422 transcription factor MYB, plant | (RefSeq) MYB-like transcription factor ETC3 (A)	--	PREDICTED: MYB-like transcription factor ETC3 [Fragaria vesca subsp. vesca]	A0A2P6SIC5_ROSCH SubName: Full=Putative transcription factor MYB-HB-like family {ECO:0000313|EMBL:PRQ58418.1};	--	GO:0005634,nucleus; GO:0003700,DNA-binding transcription factor activity; GO:0000976,transcription cis-regulatory region binding; GO:0030154,cell differentiation; GO:0009913,epidermal cell differentiation; GO:0010063,positive regulation of trichoblast fate specification; GO:0010376,stomatal complex formation; GO:0003674,molecular_function; GO:0140110,transcription regulator activity; GO:0001067,t…	PF00249.34:Myb-like DNA-binding domain	MYB-related	TF	MYB->MYB-related
FxaYL_311g0375260	0.3491	0.5275	0.4288	5.4412	7.165	5.5271	9.2299	7.0777	9.3741	6.6397	6.5677	6.4816	7	10	7	123	179	132	222	184	252	184	160	164	chr3_1_1	29475669	29479194	-	FxaYL_311g0375260	-- && --	--	--	PREDICTED: uncharacterized protein LOC101311266 [Fragaria vesca subsp. vesca]	A0A2P6QMS7_ROSCH SubName: Full=Putative transcription factor MYB-HB-like family {ECO:0000313|EMBL:PRQ35477.1};	--	--	PF00439.28:Bromodomain	MYB-related	TF	MYB->MYB-related
FxaYL_111g0829950	0.1431	0	0.0439	1.2694	0.5025	0.6758	0.85	0.9382	0.974	1.3202	0.8392	0.6804	8	0	2	80	35	45	57	68	73	102	57	48	chr1_1_1	9390624	9400592	-	FxaYL_111g0829950	-- && TRB1_ARATH RecName: Full=Telomere repeat-binding factor 1; Short=AtTRB1; AltName: Full=MYB transcription factor;	K09422 transcription factor MYB, plant | (RefSeq) telomere repeat-binding factor 2 (A)	--	PREDICTED: telomere repeat-binding factor 2 [Fragaria vesca subsp. vesca]	F2QKW6_ROSRU RecName: Full=MYB transcription factor {ECO:0000256|ARBA:ARBA00032813};	--	GO:0000785,chromatin; GO:0005730,nucleolus; GO:0000786,nucleosome; GO:0005634,nucleus; GO:0032991,protein-containing complex; GO:0003700,DNA-binding transcription factor activity; GO:0003691,double-stranded telomeric DNA binding; GO:1990841,promoter-specific chromatin binding; GO:0042803,protein homodimerization activity; GO:0000976,transcription cis-regulatory region binding; GO:0006334,nucleoso…	PF00538.22:linker histone H1 and H5 family	MYB-related	TF	MYB->MYB-related
FxaYL_742g0954330	0.0309	0.294	0.7588	3.3153	3.4213	2.6193	2.8583	4.8125	3.9167	4.2241	4.5763	4.2593	1	9	20	121	138	101	111	202	170	189	180	174	chr7_4_2	19844720	19850064	-	FxaYL_742g0954330	-- && RVE6_ARATH RecName: Full=Protein REVEILLE 6;	K12133 MYB-related transcription factor LHY | (RefSeq) protein LHY-like (A)	ko04712: Circadian rhythm - plant	PREDICTED: uncharacterized protein LOC101305230 isoform X2 [Fragaria vesca subsp. vesca]	A0A2P6SN97_ROSCH SubName: Full=Uncharacterized protein {ECO:0000313|EMBL:PRQ60184.1};	Zuotin and related molecular chaperones (DnaJ superfamily), contains DNA-binding domains	GO:0005634,nucleus; GO:0003677,DNA binding; GO:0003700,DNA-binding transcription factor activity; GO:0042752,regulation of circadian rhythm; GO:0003674,molecular_function; GO:0003676,nucleic acid binding; GO:0005488,binding; GO:0097159,organic cyclic compound binding; GO:1901363,heterocyclic compound binding; GO:0140110,transcription regulator activity; GO:0007623,circadian rhythm; GO:0008150,bio…	--	MYB-related	TF	MYB->MYB-related
FxaYL_212g0599210	0.0159	0.0236	0.0117	0.1371	0.1087	0.1124	0.105	0.0676	0.0737	0.1938	0.206	0.2059	10	14	6	97	85	84	79	55	62	168	157	163	chr2_1_2	8055550	8128793	-	FxaYL_212g0599210	-- && UPL3_ARATH RecName: Full=E3 ubiquitin-protein ligase UPL3; Short=Ubiquitin-protein ligase 3; EC=2.3.2.26; AltName: Full=HECT ubiquitin-protein ligase 3; AltName: Full=HECT-type E3 ubiquitin transferase UPL3; AltName: Full=Protein KAKTUS;	K10590 E3 ubiquitin-protein ligase TRIP12 [EC:2.3.2.26] | (RefSeq) E3 ubiquitin-protein ligase UPL3 (A)	ko04120: Ubiquitin mediated proteolysis	PREDICTED: E3 ubiquitin-protein ligase UPL3 [Fragaria vesca subsp. vesca]	A0A2P6PKX4_ROSCH RecName: Full=HECT-type E3 ubiquitin transferase {ECO:0000256|ARBA:ARBA00012485}; EC=2.3.2.26 {ECO:0000256|ARBA:ARBA00012485};	E3 ubiquitin protein ligase	GO:0005886,plasma membrane; GO:0061630,ubiquitin protein ligase activity; GO:0004842,ubiquitin-protein transferase activity; GO:0042023,DNA endoreduplication; GO:0043161,proteasome-mediated ubiquitin-dependent protein catabolic process; GO:0000209,protein polyubiquitination; GO:0010091,trichome branching; GO:0003674,molecular_function; GO:0003824,catalytic activity; GO:0016740,transferase activit…	PF00632.28:HECT-domain (ubiquitin-transferase)	MYB-related	TF	MYB->MYB-related
FxaYL_641g0146900	0.4901	0.4212	0.6772	5.5695	7.3996	6.6346	5.7707	6.2839	8.0646	6.3826	5.7226	5.6798	16	13	18	205	301	258	226	266	353	288	227	234	chr6_4_1	31036231	31041457	+	FxaYL_641g0146900	-- && P4H7_ARATH RecName: Full=Probable prolyl 4-hydroxylase 7 {ECO:0000305}; Short=AtP4H7 {ECO:0000303|Ref.5}; EC=1.14.11.2 {ECO:0000305};	K00472 prolyl 4-hydroxylase [EC:1.14.11.2] | (RefSeq) probable prolyl 4-hydroxylase 7 (A)	ko00330: Arginine and proline metabolism; ko01100: Metabolic pathways	PREDICTED: probable prolyl 4-hydroxylase 7 [Fragaria vesca subsp. vesca]	A0A2P6S4V8_ROSCH RecName: Full=Procollagen-proline 4-dioxygenase {ECO:0000256|ARBA:ARBA00012269}; EC=1.14.11.2 {ECO:0000256|ARBA:ARBA00012269};	Prolyl 4-hydroxylase alpha subunit	GO:0005783,endoplasmic reticulum; GO:0005789,endoplasmic reticulum membrane; GO:0016021,integral component of membrane; GO:0005506,iron ion binding; GO:0031418,L-ascorbic acid binding; GO:0004656,procollagen-proline 4-dioxygenase activity; GO:0018401,peptidyl-proline hydroxylation to 4-hydroxy-L-proline; GO:0003674,molecular_function; GO:0005488,binding; GO:0043167,ion binding; GO:0043169,cation …	PF13640.9:2OG-Fe(II) oxygenase superfamily	MYB-related	TF	MYB->MYB-related
FxaYL_622g0055290	1.838	2.8275	2.0521	1.7784	1.8774	1.1222	28.971	11.0822	25.9208	34.4532	20.2146	18.801	11	16	10	12	14	8	208	86	208	285	147	142	chr6_2_2	28957699	28958852	-	FxaYL_622g0055290	-- && CPC_ARATH RecName: Full=Transcription factor CPC; AltName: Full=Protein CAPRICE;	K09422 transcription factor MYB, plant | (RefSeq) MYB-like transcription factor ETC3 (A)	--	MYB-like transcription factor ETC1 [Rosa chinensis]	A0A2P6S2E7_ROSCH SubName: Full=Putative transcription factor MYB-HB-like family {ECO:0000313|EMBL:PRQ52845.1};	--	GO:0005634,nucleus; GO:0003700,DNA-binding transcription factor activity; GO:0000976,transcription cis-regulatory region binding; GO:0030154,cell differentiation; GO:0009913,epidermal cell differentiation; GO:0010063,positive regulation of trichoblast fate specification; GO:0010376,stomatal complex formation; GO:0003674,molecular_function; GO:0140110,transcription regulator activity; GO:0001067,t…	PF00249.34:Myb-like DNA-binding domain	MYB-related	TF	MYB->MYB-related
FxaYL_322g0293910	0.164	0.1156	0.0671	1.4057	0.1754	1.2846	4.7834	1.6438	0.2038	1.2257	0.8996	1.6023	3	2	1	29	4	28	105	39	5	31	20	37	chr3_2_2	289173	294321	-	FxaYL_322g0293910	-- && TAD2B_ARATH RecName: Full=Transcriptional adapter ADA2b; Short=AtADA2b; AltName: Full=Protein PROPORZ 1;	K11314 transcriptional adapter 2-alpha | (RefSeq) transcriptional adapter ADA2b (A)	--	PREDICTED: transcriptional adapter ADA2b isoform X2 [Fragaria vesca subsp. vesca]	A0A2P6Q232_ROSCH RecName: Full=Transcriptional adapter {ECO:0000256|PIRNR:PIRNR025024};	Histone acetyltransferase complex SAGA/ADA, subunit ADA2	GO:0005634,nucleus; GO:0003682,chromatin binding; GO:0003677,DNA binding; GO:0003713,transcription coactivator activity; GO:0008270,zinc ion binding; GO:0006338,chromatin remodeling; GO:0009631,cold acclimation; GO:0016571,histone methylation; GO:0035066,positive regulation of histone acetylation; GO:0042127,regulation of cell population proliferation; GO:0006357,regulation of transcription by RN…	PF00249.34:Myb-like DNA-binding domain	MYB-related	TF	MYB->MYB-related
FxaYL_542g0719940	0.0256	0.0812	0	0.2042	0.2463	0.6013	0.7036	0.9074	0.3052	0.3886	0.3368	0.4256	1	3	0	9	12	28	33	46	16	21	16	21	chr5_4_2	6114950	6122613	+	FxaYL_542g0719940	-- && HDA15_ARATH RecName: Full=Histone deacetylase 15 {ECO:0000303|PubMed:12466527}; EC=3.5.1.98 {ECO:0000269|PubMed:23548744};	K11406 histone deacetylase 4/5 [EC:3.5.1.98] | (RefSeq) histone deacetylase 5 (A)	--	PREDICTED: histone deacetylase 15 [Fragaria vesca subsp. vesca]	A0A2P6P3G9_ROSCH SubName: Full=Putative histone deacetylase {ECO:0000313|EMBL:PRQ16476.1}; EC=3.5.1.98 {ECO:0000313|EMBL:PRQ16476.1};	Histone deacetylase complex, catalytic component HDA1	GO:0005737,cytoplasm; GO:0000118,histone deacetylase complex; GO:0005634,nucleus; GO:0004407,histone deacetylase activity; GO:0008270,zinc ion binding; GO:0006325,chromatin organization; GO:0016575,histone deacetylation; GO:0000122,negative regulation of transcription by RNA polymerase II; GO:0009789,positive regulation of abscisic acid-activated signaling pathway; GO:2000306,positive regulation …	PF00850.22:Histone deacetylase domain	MYB-related	TF	MYB->MYB-related
FxaYL_332g0291960	0.1413	0.2988	0	1.3366	0.9449	1.2651	2.1983	1.6344	2.2128	1.2607	1.0852	1.2688	3	6	0	32	25	32	56	45	63	37	28	34	chr3_3_2	29921666	29925408	-	FxaYL_332g0291960	-- && --	--	--	PREDICTED: uncharacterized protein LOC101311266 [Fragaria vesca subsp. vesca]	A0A2P6QMS7_ROSCH SubName: Full=Putative transcription factor MYB-HB-like family {ECO:0000313|EMBL:PRQ35477.1};	--	--	PF00439.28:Bromodomain	MYB-related	TF	MYB->MYB-related
FxaYL_512g0677400	1.1071	1.0147	0.9517	3.7639	4.6496	3.7485	6.9519	6.6879	4.9265	8.0361	7.6836	7.895	30	26	21	115	157	121	226	235	179	301	253	270	chr5_1_2	23088323	23096277	-	FxaYL_512g0677400	-- && --	--	--	PREDICTED: uncharacterized protein LOC101299478 isoform X1 [Fragaria vesca subsp. vesca]	A0A2P6PGR5_ROSCH SubName: Full=Putative transcription factor MYB-HB-like family {ECO:0000313|EMBL:PRQ21107.1};	Methyltransferase	--	PF00249.34:Myb-like DNA-binding domain	MYB-related	TF	MYB->MYB-related
FxaYL_621g0063360	0.0919	0.1944	0.395	4.4822	4.0557	4.4739	2.3744	2.0196	1.1992	2.3599	1.4746	1.2013	2	4	7	110	110	116	62	57	35	71	39	33	chr6_2_1	23400182	23405474	-	FxaYL_621g0063360	-- && TRP4_ARATH RecName: Full=Telomere repeat-binding protein 4; AltName: Full=H-protein promoter binding factor-1; Short=AtTBP1; AltName: Full=Telomeric DNA-binding protein 1;	K09422 transcription factor MYB, plant | (RefSeq) telomere repeat-binding factor 4 (A)	--	PREDICTED: uncharacterized protein LOC101295435 isoform X1 [Fragaria vesca subsp. vesca]	A0A2P6RYJ3_ROSCH SubName: Full=Putative transcription factor MYB-HB-like family {ECO:0000313|EMBL:PRQ51496.1};	--	GO:0000781,chromosome, telomeric region; GO:0005634,nucleus; GO:0003677,DNA binding; GO:0003691,double-stranded telomeric DNA binding; GO:0042162,telomeric DNA binding; GO:0000723,telomere maintenance; GO:0003674,molecular_function; GO:0003676,nucleic acid binding; GO:0005488,binding; GO:0097159,organic cyclic compound binding; GO:1901363,heterocyclic compound binding; GO:0003690,double-stranded …	PF00249.34:Myb-like DNA-binding domain	MYB-related	TF	MYB->MYB-related
FxaYL_532g0381770	3.2454	3.0423	4.8009	18.7747	18.3498	19.6903	24.8389	21.1034	21.7837	29.0291	25.191	29.1053	44	39	53	287	310	318	404	371	396	544	415	498	chr5_3_2	11165964	11169053	-	FxaYL_532g0381770	-- && KUA1_ARATH RecName: Full=Transcription factor KUA1 {ECO:0000303|PubMed:24806884}; AltName: Full=Myb-related protein H {ECO:0000303|PubMed:23888064}; Short=AtMYBH {ECO:0000303|PubMed:23888064}; Short=AtMYBS3 {ECO:0000303|PubMed:25920996}; Short=MYBS3-homolog protein {ECO:0000303|PubMed:25920996}; AltName: Full=Protein KUODA1 {ECO:0000303|PubMed:24806884};	--	--	PREDICTED: transcription factor MYB1R1 [Fragaria vesca subsp. vesca]	A0A2P6P8K9_ROSCH SubName: Full=Putative transcription factor MYB-HB-like family {ECO:0000313|EMBL:PRQ18265.1};	--	GO:0005634,nucleus; GO:0003700,DNA-binding transcription factor activity; GO:0000976,transcription cis-regulatory region binding; GO:0008270,zinc ion binding; GO:0010252,auxin homeostasis; GO:0048527,lateral root development; GO:0048366,leaf development; GO:0010150,leaf senescence; GO:2000469,negative regulation of peroxidase activity; GO:0000122,negative regulation of transcription by RNA polyme…	PF00249.34:Myb-like DNA-binding domain	MYB-related	TF	MYB->MYB-related
FxaYL_542g0721620	0.0682	0.0658	0.0708	0.0148	0.0049	0.0064	0.2566	0.2082	0.2318	0.5474	0.4542	0.5227	45	41	38	11	4	5	203	178	205	499	364	435	chr5_4_2	7266367	7343171	-	FxaYL_542g0721620	-- && XXT5_ARATH RecName: Full=Probable xyloglucan 6-xylosyltransferase 5 {ECO:0000305}; EC=2.4.2.39 {ECO:0000305}; AltName: Full=Putative glycosyltransferase 5; Short=AtGT5; EC=2.4.-.-;	K13681 xyloglucan fucosyltransferase [EC:2.4.1.-] | (RefSeq) galactoside 2-alpha-L-fucosyltransferase (A)	--	uncharacterized protein LOC126607775 [Malus sylvestris]	A0A540NP32_MALBA RecName: Full=RNA-directed DNA polymerase {ECO:0000256|ARBA:ARBA00012493}; EC=2.7.7.49 {ECO:0000256|ARBA:ARBA00012493};	FOG: Transposon-encoded proteins with TYA, reverse transcriptase, integrase domains in various combinations	GO:0005768,endosome; GO:0005794,Golgi apparatus; GO:0000139,Golgi membrane; GO:0000138,Golgi trans cisterna; GO:0016021,integral component of membrane; GO:0005802,trans-Golgi network; GO:0016758,hexosyltransferase activity; GO:0033843,xyloglucan 6-xylosyltransferase activity; GO:0048767,root hair elongation; GO:0009969,xyloglucan biosynthetic process; GO:0010411,xyloglucan metabolic process; GO:0…	PF17919.4:RNase H-like domain found in reverse transcriptase	MYB-related	TF	MYB->MYB-related
FxaYL_642g0147700	10.3524	7.1167	11.4423	179.96	194.823	180.332	95.3547	100.196	98.827	104.481	68.584	27.8902	20	13	18	392	469	415	221	251	256	279	161	68	chr6_4_2	27975241	27975946	-	FxaYL_642g0147700	-- && CPC_ARATH RecName: Full=Transcription factor CPC; AltName: Full=Protein CAPRICE;	K09422 transcription factor MYB, plant | (RefSeq) MYB-like transcription factor ETC3 (A)	--	MYB-like transcription factor ETC1 [Rosa chinensis]	A0A2P6S2E7_ROSCH SubName: Full=Putative transcription factor MYB-HB-like family {ECO:0000313|EMBL:PRQ52845.1};	--	GO:0005634,nucleus; GO:0003700,DNA-binding transcription factor activity; GO:0000976,transcription cis-regulatory region binding; GO:0030154,cell differentiation; GO:0009913,epidermal cell differentiation; GO:0010063,positive regulation of trichoblast fate specification; GO:0010376,stomatal complex formation; GO:0003674,molecular_function; GO:0140110,transcription regulator activity; GO:0001067,t…	PF00249.34:Myb-like DNA-binding domain	MYB-related	TF	MYB->MYB-related
FxaYL_541g0607440	0.0166	0.0527	0.0408	0.0885	0.1601	0.2931	0.4434	0.2179	0.1736	0.3608	0.2189	0.1712	1	3	2	6	12	21	32	17	14	30	16	13	chr5_4_1	10351646	10360276	+	FxaYL_541g0607440	-- && GLYT3_ARATH RecName: Full=Probable glycosyltransferase At5g03795; EC=2.4.-.-;	K18789 xylogalacturonan beta-1,3-xylosyltransferase [EC:2.4.2.41] | (RefSeq) probable glycosyltransferase At5g20260 (A)	--	PREDICTED: probable glycosyltransferase At5g25310 isoform X1 [Fragaria vesca subsp. vesca]	A0A6P5SER8_PRUAV SubName: Full=probable glycosyltransferase At5g03795 {ECO:0000313|RefSeq:XP_021814419.1};	Acetylglucosaminyltransferase EXT1/exostosin 1	GO:0000139,Golgi membrane; GO:0016021,integral component of membrane; GO:0016757,glycosyltransferase activity; GO:0071555,cell wall organization; GO:0006486,protein glycosylation; GO:0003674,molecular_function; GO:0003824,catalytic activity; GO:0016740,transferase activity; GO:0008150,biological_process; GO:0009987,cellular process; GO:0016043,cellular component organization; GO:0045229,external …	PF03016.18:Exostosin family	MYB-related	TF	MYB->MYB-related
FxaYL_631g0016370	1.8308	1.0827	2.5386	11.2617	14.1399	11.7834	12.1761	12.8744	14.1096	12.7898	14.4516	9.3126	93	52	105	645	895	713	742	848	961	898	892	597	chr6_3_1	25289235	25295547	-	FxaYL_631g0016370	-- && IF4A8_TOBAC RecName: Full=Eukaryotic initiation factor 4A-8; Short=eIF-4A-8; EC=3.6.4.13; AltName: Full=ATP-dependent RNA helicase eIF4A-8;	K03257 translation initiation factor 4A | (RefSeq) eukaryotic initiation factor 4A-8 (A)	--	PREDICTED: eukaryotic initiation factor 4A-8 [Fragaria vesca subsp. vesca]	A0A2P6RYD2_ROSCH SubName: Full=Putative RNA helicase {ECO:0000313|EMBL:PRQ51436.1}; EC=3.6.4.13 {ECO:0000313|EMBL:PRQ51436.1};	Translation initiation factor 4F, helicase subunit (eIF-4A) and related helicases	GO:0005524,ATP binding; GO:0016887,ATP hydrolysis activity; GO:0003723,RNA binding; GO:0003724,RNA helicase activity; GO:0003743,translation initiation factor activity; GO:0002183,cytoplasmic translational initiation; GO:0000166,nucleotide binding; GO:0003674,molecular_function; GO:0005488,binding; GO:0017076,purine nucleotide binding; GO:0030554,adenyl nucleotide binding; GO:0032553,ribonucleoti…	PF00270.32:DEAD/DEAH box helicase	MYB-related	TF	MYB->MYB-related
FxaYL_222g0421710	0.0465	0.0868	0.0874	0.3179	0.3601	0.3193	0.4037	0.3925	0.4285	0.4513	0.4098	0.3924	17	30	26	131	164	139	177	186	210	228	182	181	chr2_2_2	14879295	14921862	+	FxaYL_222g0421710	-- && POLX_TOBAC RecName: Full=Retrovirus-related Pol polyprotein from transposon TNT 1-94; Includes: RecName: Full=Protease; EC=3.4.23.-; Includes: RecName: Full=Reverse transcriptase; EC=2.7.7.49; Includes: RecName: Full=Endonuclease;	K09522 DnaJ homolog subfamily C member 2 | (RefSeq) dnaJ homolog subfamily C member 2-like (A)	--	PREDICTED: dnaJ homolog subfamily C member 2-like [Fragaria vesca subsp. vesca]	A0A2P6Q516_ROSCH SubName: Full=Putative RNA-directed DNA polymerase {ECO:0000313|EMBL:PRQ29277.1}; EC=2.7.7.49 {ECO:0000313|EMBL:PRQ29277.1};	FOG: Transposon-encoded proteins with TYA, reverse transcriptase, integrase domains in various combinations	GO:0004190,aspartic-type endopeptidase activity; GO:0004519,endonuclease activity; GO:0003676,nucleic acid binding; GO:0003964,RNA-directed DNA polymerase activity; GO:0008270,zinc ion binding; GO:0015074,DNA integration; GO:0006508,proteolysis; GO:0003674,molecular_function; GO:0003824,catalytic activity; GO:0004175,endopeptidase activity; GO:0008233,peptidase activity; GO:0016787,hydrolase acti…	PF00226.34:DnaJ domain	MYB-related	TF	MYB->MYB-related
FxaYL_121g0720520	1.0885	0.1771	1.3367	1.3367	2.4861	1.3355	3.4198	4.2616	3.4344	5.694	1.9983	3.1181	13	2	13	18	37	19	49	66	55	94	29	47	chr1_2_1	3664769	3668085	-	FxaYL_121g0720520	-- && TRB4_ARATH RecName: Full=Telomere repeat-binding factor 4; AltName: Full=MYB transcription factor;	K09422 transcription factor MYB, plant | (RefSeq) telomere repeat-binding factor 4-like (A)	--	PREDICTED: telomere repeat-binding factor 4-like [Fragaria vesca subsp. vesca]	F2QKV8_ROSRU RecName: Full=MYB transcription factor {ECO:0000256|ARBA:ARBA00032813};	--	GO:0000786,nucleosome; GO:0005634,nucleus; GO:0003700,DNA-binding transcription factor activity; GO:0003691,double-stranded telomeric DNA binding; GO:0000976,transcription cis-regulatory region binding; GO:0006334,nucleosome assembly; GO:0003674,molecular_function; GO:0140110,transcription regulator activity; GO:0003676,nucleic acid binding; GO:0003677,DNA binding; GO:0003690,double-stranded DNA …	PF00249.34:Myb-like DNA-binding domain	MYB-related	TF	MYB->MYB-related
FxaYL_312g0363380	0.6819	0.7212	0.8375	0	0	0	0	0	0.0363	2.6782	2.1246	2.8947	14	14	14	0	0	0	0	0	1	76	53	75	chr3_1_2	28994251	28997832	-	FxaYL_312g0363380	-- && --	--	--	PREDICTED: uncharacterized protein LOC101311266 [Fragaria vesca subsp. vesca]	A0A2P6QMS7_ROSCH SubName: Full=Putative transcription factor MYB-HB-like family {ECO:0000313|EMBL:PRQ35477.1};	--	--	PF00249.34:Myb-like DNA-binding domain	MYB-related	TF	MYB->MYB-related
FxaYL_322g0328520	0.4404	0.207	0.4207	0.3038	0.1571	0.2876	1.9579	3.0191	2.0438	0.9205	1.1679	1.4734	9	4	7	7	4	7	48	80	56	26	29	38	chr3_2_2	29817495	29821116	-	FxaYL_322g0328520	-- && --	--	--	PREDICTED: uncharacterized protein LOC101311266 [Fragaria vesca subsp. vesca]	A0A2P6QMS7_ROSCH SubName: Full=Putative transcription factor MYB-HB-like family {ECO:0000313|EMBL:PRQ35477.1};	--	--	PF00439.28:Bromodomain	MYB-related	TF	MYB->MYB-related
FxaYL_241g0524060	2.72	3.0074	2.5812	10.2526	9.1779	9.0816	9.9966	9.1534	10.7422	7.2005	9.31	7.6903	44	46	34	187	185	175	194	192	233	161	183	157	chr2_4_1	2250373	2254806	+	FxaYL_241g0524060	-- && TRB1_ARATH RecName: Full=Telomere repeat-binding factor 1; Short=AtTRB1; AltName: Full=MYB transcription factor;	K09422 transcription factor MYB, plant | (RefSeq) telomere repeat-binding factor 1-like (A)	--	PREDICTED: telomere repeat-binding factor 1-like [Fragaria vesca subsp. vesca]	A0A2P6PL55_ROSCH RecName: Full=MYB transcription factor {ECO:0000256|ARBA:ARBA00032813};	--	GO:0000785,chromatin; GO:0005730,nucleolus; GO:0000786,nucleosome; GO:0005634,nucleus; GO:0032991,protein-containing complex; GO:0003700,DNA-binding transcription factor activity; GO:0003691,double-stranded telomeric DNA binding; GO:1990841,promoter-specific chromatin binding; GO:0042803,protein homodimerization activity; GO:0000976,transcription cis-regulatory region binding; GO:0006334,nucleoso…	PF00538.22:linker histone H1 and H5 family	MYB-related	TF	MYB->MYB-related
FxaYL_412g0814540	0.0102	0.0065	0.0238	0.0994	0.1022	0.1215	0.0739	0.1886	0.0091	0.0686	0.0034	0.0331	10	6	19	110	125	142	87	240	12	93	4	41	chr4_1_2	15337051	15453526	-	FxaYL_412g0814540	-- && SFR2_ORYSJ RecName: Full=Beta-glucosidase-like SFR2, chloroplastic {ECO:0000303|PubMed:15258268}; EC=2.4.1.184 {ECO:0000250|UniProtKB:Q93Y07}; AltName: Full=Beta-glucosidase 36 {ECO:0000303|PubMed:17196101}; Short=Os11bglu36 {ECO:0000303|PubMed:17196101}; AltName: Full=Protein SENSITIVE TO FREEZING 2 {ECO:0000303|PubMed:15258268}; Short=OsSFR2 {ECO:0000303|PubMed:15258268};	K21362 galactolipid galactosyltransferase [EC:2.4.1.184] | (RefSeq) beta-glucosidase-like SFR2, chloroplastic (A)	ko00561: Glycerolipid metabolism; ko01100: Metabolic pathways	putative RNA-directed DNA polymerase [Rosa chinensis]	A0A2P6P421_ROSCH SubName: Full=Putative RNA-directed DNA polymerase {ECO:0000313|EMBL:PRQ16677.1}; EC=2.7.7.49 {ECO:0000313|EMBL:PRQ16677.1};	FOG: Transposon-encoded proteins with TYA, reverse transcriptase, integrase domains in various combinations	GO:0009707,chloroplast outer membrane; GO:0102996,beta,beta digalactosyldiacylglycerol galactosyltransferase activity; GO:0033907,beta-D-fucosidase activity; GO:0004565,beta-galactosidase activity; GO:0008422,beta-glucosidase activity; GO:0046480,galactolipid galactosyltransferase activity; GO:0005975,carbohydrate metabolic process; GO:0003674,molecular_function; GO:0003824,catalytic activity; GO…	PF07727.17:Reverse transcriptase (RNA-dependent DNA polymerase)	MYB-related	TF	MYB->MYB-related
FxaYL_541g0607320	3.2508	3.6623	2.6905	2.0057	1.588	2.7884	14.6681	13.1892	15.1266	8.2828	9.5964	6.7197	46	49	31	32	28	47	249	242	287	162	165	120	chr5_4_1	10462192	10465391	-	FxaYL_541g0607320	-- && KUA1_ARATH RecName: Full=Transcription factor KUA1 {ECO:0000303|PubMed:24806884}; AltName: Full=Myb-related protein H {ECO:0000303|PubMed:23888064}; Short=AtMYBH {ECO:0000303|PubMed:23888064}; Short=AtMYBS3 {ECO:0000303|PubMed:25920996}; Short=MYBS3-homolog protein {ECO:0000303|PubMed:25920996}; AltName: Full=Protein KUODA1 {ECO:0000303|PubMed:24806884};	--	--	PREDICTED: transcription factor MYB1R1 [Fragaria vesca subsp. vesca]	A0A2P6P8K9_ROSCH SubName: Full=Putative transcription factor MYB-HB-like family {ECO:0000313|EMBL:PRQ18265.1};	--	GO:0005634,nucleus; GO:0003700,DNA-binding transcription factor activity; GO:0000976,transcription cis-regulatory region binding; GO:0008270,zinc ion binding; GO:0010252,auxin homeostasis; GO:0048527,lateral root development; GO:0048366,leaf development; GO:0010150,leaf senescence; GO:2000469,negative regulation of peroxidase activity; GO:0000122,negative regulation of transcription by RNA polyme…	PF00249.34:Myb-like DNA-binding domain	MYB-related	TF	MYB->MYB-related
FxaYL_712g0935100	4.9061	7.5021	5.4495	4.9887	4.3886	3.3841	18.7545	12.1941	15.5914	14.062	14.5815	12.9499	157	227	142	180	175	129	720	506	669	622	567	523	chr7_1_2	15054637	15063505	+	FxaYL_712g0935100	-- && LHY_PETHY RecName: Full=Protein LATE ELONGATED HYPOCOTYL {ECO:0000303|PubMed:26124104}; Short=PhLHY {ECO:0000303|PubMed:26124104};	K12133 MYB-related transcription factor LHY | (RefSeq) protein LHY-like (A)	ko04712: Circadian rhythm - plant	PREDICTED: protein LHY-like [Fragaria vesca subsp. vesca]	A0A2P6SIW1_ROSCH SubName: Full=Putative transcription factor MYB-HB-like family {ECO:0000313|EMBL:PRQ58620.1};	Zuotin and related molecular chaperones (DnaJ superfamily), contains DNA-binding domains	GO:0005634,nucleus; GO:0000976,transcription cis-regulatory region binding; GO:0007623,circadian rhythm; GO:0010597,green leaf volatile biosynthetic process; GO:0045892,negative regulation of DNA-templated transcription; GO:0042752,regulation of circadian rhythm; GO:0001067,transcription regulatory region nucleic acid binding; GO:0003674,molecular_function; GO:0003676,nucleic acid binding; GO:000…	PF00249.34:Myb-like DNA-binding domain	MYB-related	TF	MYB->MYB-related
FxaYL_421g0529100	2.3991	3.0751	2.889	12.5006	10.5145	12.5016	6.3702	6.3731	6.0819	4.8157	4.865	4.435	1694	2053	1661	9952	9251	10515	5396	5835	5758	4700	4174	3952	chr4_2_1	2578406	2661912	-	FxaYL_421g0529100	-- && MDH_TOBAC RecName: Full=Malate dehydrogenase; Short=NtRed-2; EC=1.1.1.37;	K00025 malate dehydrogenase [EC:1.1.1.37] | (RefSeq) malate dehydrogenase (A)	ko00020: Citrate cycle (TCA cycle); ko00270: Cysteine and methionine metabolism; ko00620: Pyruvate metabolism; ko00630: Glyoxylate and dicarboxylate metabolism; ko00710: Carbon fixation by Calvin cycle; ko01100: Metabolic pathways; ko01110: Biosynthesis of secondary metabolites; ko01200: Carbon metabolism	PREDICTED: uncharacterized protein LOC101296828 [Fragaria vesca subsp. vesca]	A0A540NUB5_MALBA SubName: Full=Uncharacterized protein {ECO:0000313|EMBL:TQE14193.1};	FOG: Transposon-encoded proteins with TYA, reverse transcriptase, integrase domains in various combinations	GO:0005737,cytoplasm; GO:0030060,L-malate dehydrogenase activity; GO:0006108,malate metabolic process; GO:0006734,NADH metabolic process; GO:0006107,oxaloacetate metabolic process; GO:0006099,tricarboxylic acid cycle; GO:0003674,molecular_function; GO:0003824,catalytic activity; GO:0016491,oxidoreductase activity; GO:0016614,oxidoreductase activity, acting on CH-OH group of donors; GO:0016615,mal…	PF00078.30:Reverse transcriptase (RNA-dependent DNA polymerase)	MYB-related	TF	MYB->MYB-related
FxaYL_532g0365470	0.5227	0.6051	0.4612	0.0672	0.0714	0.0691	0.0513	0.0373	0.0557	0.8891	0.8369	0.8441	476	521	342	69	81	75	56	44	68	1119	926	970	chr5_3_2	353002	459053	-	FxaYL_532g0365470	-- && CAOG1_ARATH RecName: Full=Amine oxidase [copper-containing] gamma 1 {ECO:0000303|PubMed:31862580}; Short=AtCuAO1 {ECO:0000303|PubMed:21471330, ECO:0000303|PubMed:23915037}; Short=AtCuAOgamma1 {ECO:0000303|PubMed:31862580}; Short=Copper amine oxidase 1 {ECO:0000303|PubMed:21471330}; EC=1.4.3.21 {ECO:0000269|PubMed:23915037}; AltName: Full=Primary amine oxidase 1 {ECO:0000305}; Flags: Precurs…	K00276 primary-amine oxidase [EC:1.4.3.21] | (RefSeq) primary amine oxidase-like (A)	ko00260: Glycine, serine and threonine metabolism; ko00350: Tyrosine metabolism; ko00360: Phenylalanine metabolism; ko00410: beta-Alanine metabolism; ko00950: Isoquinoline alkaloid biosynthesis; ko00960: Tropane, piperidine and pyridine alkaloid biosynthesis; ko01100: Metabolic pathways; ko01110: Biosynthesis of secondary metabolites	PREDICTED: uncharacterized protein LOC101309161 [Fragaria vesca subsp. vesca]	A0A2P6P812_ROSCH SubName: Full=Putative transcription factor/ chromatin remodeling BED-type(Zn) family {ECO:0000313|EMBL:PRQ18083.1};	Copper amine oxidase	GO:0005615,extracellular space; GO:0052595,aliphatic amine oxidase activity; GO:0052594,aminoacetone:oxygen oxidoreductase(deaminating) activity; GO:0005507,copper ion binding; GO:0052596,phenethylamine:oxygen oxidoreductase (deaminating) activity; GO:0008131,primary amine oxidase activity; GO:0048038,quinone binding; GO:0052593,tryptamine:oxygen oxidoreductase (deaminating) activity; GO:0009738,…	PF04937.18:Protein of unknown function (DUF 659)	MYB-related	TF	MYB->MYB-related
FxaYL_542g0725820	4.6813	2.8505	2.9616	2.2017	1.6507	2.5604	0.0591	0	0	4.6183	5.487	5.4516	66	38	34	35	29	43	1	0	0	90	94	97	chr5_4_2	10151093	10154288	-	FxaYL_542g0725820	-- && KUA1_ARATH RecName: Full=Transcription factor KUA1 {ECO:0000303|PubMed:24806884}; AltName: Full=Myb-related protein H {ECO:0000303|PubMed:23888064}; Short=AtMYBH {ECO:0000303|PubMed:23888064}; Short=AtMYBS3 {ECO:0000303|PubMed:25920996}; Short=MYBS3-homolog protein {ECO:0000303|PubMed:25920996}; AltName: Full=Protein KUODA1 {ECO:0000303|PubMed:24806884};	--	--	PREDICTED: transcription factor MYB1R1 [Fragaria vesca subsp. vesca]	A0A2P6P8K9_ROSCH SubName: Full=Putative transcription factor MYB-HB-like family {ECO:0000313|EMBL:PRQ18265.1};	--	GO:0005634,nucleus; GO:0003700,DNA-binding transcription factor activity; GO:0000976,transcription cis-regulatory region binding; GO:0008270,zinc ion binding; GO:0010252,auxin homeostasis; GO:0048527,lateral root development; GO:0048366,leaf development; GO:0010150,leaf senescence; GO:2000469,negative regulation of peroxidase activity; GO:0000122,negative regulation of transcription by RNA polyme…	PF00249.34:Myb-like DNA-binding domain	MYB-related	TF	MYB->MYB-related
FxaYL_722g0905410	4.1168	3.4233	3.7436	4.7382	4.6405	3.0603	12.993	13.7658	16.5235	4.9564	7.1122	3.9842	131	103	97	170	184	116	496	568	705	218	275	160	chr7_2_2	13906746	13915045	+	FxaYL_722g0905410	-- && LHY_PETHY RecName: Full=Protein LATE ELONGATED HYPOCOTYL {ECO:0000303|PubMed:26124104}; Short=PhLHY {ECO:0000303|PubMed:26124104};	K12133 MYB-related transcription factor LHY | (RefSeq) protein LHY-like (A)	ko04712: Circadian rhythm - plant	PREDICTED: protein LHY-like [Fragaria vesca subsp. vesca]	A0A2P6SIW1_ROSCH SubName: Full=Putative transcription factor MYB-HB-like family {ECO:0000313|EMBL:PRQ58620.1};	Zuotin and related molecular chaperones (DnaJ superfamily), contains DNA-binding domains	GO:0005634,nucleus; GO:0000976,transcription cis-regulatory region binding; GO:0007623,circadian rhythm; GO:0010597,green leaf volatile biosynthetic process; GO:0045892,negative regulation of DNA-templated transcription; GO:0042752,regulation of circadian rhythm; GO:0001067,transcription regulatory region nucleic acid binding; GO:0003674,molecular_function; GO:0003676,nucleic acid binding; GO:000…	PF00249.34:Myb-like DNA-binding domain	MYB-related	TF	MYB->MYB-related
FxaYL_712g0925820	1.1324	1.9162	2.9204	2.0086	1.6358	1.7111	7.2209	5.72	5.1938	3.3999	2.5628	2.2432	20	32	42	40	36	36	153	131	123	83	55	50	chr7_1_2	20920651	20924271	-	FxaYL_712g0925820	-- && RVE6_ARATH RecName: Full=Protein REVEILLE 6;	K12133 MYB-related transcription factor LHY | (RefSeq) protein LHY-like (A)	ko04712: Circadian rhythm - plant	PREDICTED: protein REVEILLE 6-like [Fragaria vesca subsp. vesca]	A0A2P6SNC3_ROSCH SubName: Full=Putative transcription factor MYB-HB-like family {ECO:0000313|EMBL:PRQ60186.1};	Zuotin and related molecular chaperones (DnaJ superfamily), contains DNA-binding domains	GO:0005634,nucleus; GO:0003677,DNA binding; GO:0003700,DNA-binding transcription factor activity; GO:0042752,regulation of circadian rhythm; GO:0003674,molecular_function; GO:0003676,nucleic acid binding; GO:0005488,binding; GO:0097159,organic cyclic compound binding; GO:1901363,heterocyclic compound binding; GO:0140110,transcription regulator activity; GO:0007623,circadian rhythm; GO:0008150,bio…	PF00249.34:Myb-like DNA-binding domain	MYB-related	TF	MYB->MYB-related
FxaYL_612g0134450	0.6741	1.2938	0.7972	0.8857	0.8615	1.006	1.4567	2.6185	2.3647	0.8128	1.4793	1.1869	27	49	26	40	43	48	70	136	127	45	72	60	chr6_1_2	2916174	2927396	+	FxaYL_612g0134450	-- && ALY2_ARATH RecName: Full=Protein ALWAYS EARLY 2; Short=AtALY2;	--	--	PREDICTED: protein ALWAYS EARLY 2 isoform X1 [Fragaria vesca subsp. vesca]	A0A2P6R700_ROSCH SubName: Full=Putative transcription factor MYB-HB-like family {ECO:0000313|EMBL:PRQ42213.1};	Retinoblastoma pathway protein LIN-9/chromatin-associated protein Aly	GO:0070176,DRM complex; GO:0005654,nucleoplasm; GO:0003677,DNA binding; GO:0051726,regulation of cell cycle; GO:0006357,regulation of transcription by RNA polymerase II; GO:0000003,reproduction; GO:0006351,DNA-templated transcription; GO:0003674,molecular_function; GO:0003676,nucleic acid binding; GO:0005488,binding; GO:0097159,organic cyclic compound binding; GO:1901363,heterocyclic compound bin…	PF06584.16:DIRP	MYB-related	TF	MYB->MYB-related
FxaYL_711g0939240	5.9645	6.6401	3.7781	12.6402	10.6818	11.3319	0.2617	0.4842	1.592	6.4046	5.787	6.8653	95	100	49	227	212	215	5	10	34	141	112	138	chr7_1_1	21097697	21101115	-	FxaYL_711g0939240	-- && RVE6_ARATH RecName: Full=Protein REVEILLE 6;	K12133 MYB-related transcription factor LHY | (RefSeq) protein LHY-like (A)	ko04712: Circadian rhythm - plant	PREDICTED: protein REVEILLE 6-like [Fragaria vesca subsp. vesca]	A0A2P6SNC3_ROSCH SubName: Full=Putative transcription factor MYB-HB-like family {ECO:0000313|EMBL:PRQ60186.1};	Zuotin and related molecular chaperones (DnaJ superfamily), contains DNA-binding domains	GO:0005634,nucleus; GO:0003677,DNA binding; GO:0003700,DNA-binding transcription factor activity; GO:0042752,regulation of circadian rhythm; GO:0003674,molecular_function; GO:0003676,nucleic acid binding; GO:0005488,binding; GO:0097159,organic cyclic compound binding; GO:1901363,heterocyclic compound binding; GO:0140110,transcription regulator activity; GO:0007623,circadian rhythm; GO:0008150,bio…	PF00249.34:Myb-like DNA-binding domain	MYB-related	TF	MYB->MYB-related
FxaYL_611g0104600	2.4843	3.5657	3.1235	1.364	0.9968	0.9931	1.3805	1.6878	1.544	3.3378	2.3852	3.1402	42	57	43	26	21	20	28	37	35	78	49	67	chr6_1_1	27335456	27340130	-	FxaYL_611g0104600	-- && TADA2_ORYSJ RecName: Full=Transcriptional adapter ADA2;	K11314 transcriptional adapter 2-alpha | (RefSeq) transcriptional adapter ADA2 (A)	--	PREDICTED: transcriptional adapter ADA2 isoform X1 [Fragaria vesca subsp. vesca]	A0A251Q648_PRUPE RecName: Full=Transcriptional adapter {ECO:0000256|PIRNR:PIRNR025024};	Histone acetyltransferase complex SAGA/ADA, subunit ADA2	GO:0005634,nucleus; GO:0003682,chromatin binding; GO:0003677,DNA binding; GO:0003713,transcription coactivator activity; GO:0008270,zinc ion binding; GO:0006338,chromatin remodeling; GO:0035066,positive regulation of histone acetylation; GO:0006357,regulation of transcription by RNA polymerase II; GO:0003674,molecular_function; GO:0005488,binding; GO:0003676,nucleic acid binding; GO:0097159,organ…	PF00249.34:Myb-like DNA-binding domain	MYB-related	TF	MYB->MYB-related
FxaYL_742g0965630	3.4355	6.9035	5.063	2.7423	6.3413	0.2884	0.8591	0.7948	0.7687	9.9421	3.1101	0.8167	10	19	12	9	23	1	3	3	3	40	11	3	chr7_4_2	12675288	12676839	-	FxaYL_742g0965630	-- && CPC_ARATH RecName: Full=Transcription factor CPC; AltName: Full=Protein CAPRICE;	K09422 transcription factor MYB, plant | (RefSeq) MYB-like transcription factor ETC3 (A)	--	MYB-like transcription factor ETC3 [Rosa chinensis]	A0A2P6SIC5_ROSCH SubName: Full=Putative transcription factor MYB-HB-like family {ECO:0000313|EMBL:PRQ58418.1};	--	GO:0005634,nucleus; GO:0003700,DNA-binding transcription factor activity; GO:0000976,transcription cis-regulatory region binding; GO:0030154,cell differentiation; GO:0009913,epidermal cell differentiation; GO:0010063,positive regulation of trichoblast fate specification; GO:0010376,stomatal complex formation; GO:0003674,molecular_function; GO:0140110,transcription regulator activity; GO:0001067,t…	PF00249.34:Myb-like DNA-binding domain	MYB-related	TF	MYB->MYB-related
FxaYL_341g0297660	1.2038	1.114	1.1704	1.1566	0.644	0.7158	0.3763	0.4255	0.823	1.1975	0.743	0.6359	24	21	19	26	16	17	9	11	22	33	18	16	chr3_4_1	27966806	27970330	+	FxaYL_341g0297660	-- && SMH5_MAIZE RecName: Full=Single myb histone 5; AltName: Full=Protein SINGLE MYB HISTONE5;	K11111 telomeric repeat-binding factor 2 | (RefSeq) uncharacterized LOC101314960 (A)	--	PREDICTED: uncharacterized protein LOC101296074 [Fragaria vesca subsp. vesca]	A0A2P6QKV1_ROSCH SubName: Full=Putative transcription factor MYB-HB-like family {ECO:0000313|EMBL:PRQ34801.1};	--	GO:0000785,chromatin; GO:0000781,chromosome, telomeric region; GO:0005730,nucleolus; GO:0000786,nucleosome; GO:0005634,nucleus; GO:0003691,double-stranded telomeric DNA binding; GO:0042803,protein homodimerization activity; GO:0043047,single-stranded telomeric DNA binding; GO:0006334,nucleosome assembly; GO:0003674,molecular_function; GO:0003676,nucleic acid binding; GO:0003677,DNA binding; GO:00…	PF00249.34:Myb-like DNA-binding domain	MYB-related	TF	MYB->MYB-related
FxaYL_231g0397860	6.6281	6.8221	7.8492	5.4061	4.1793	5.1667	0.7893	1.0041	0.7062	6.1225	4.5294	4.9237	112	109	108	103	88	104	16	22	16	143	93	105	chr2_3_1	14482309	14484276	+	FxaYL_231g0397860	-- && MAMYB_ARATH RecName: Full=Transcription factor MAMYB {ECO:0000305}; AltName: Full=Membrane-anchored MYB {ECO:0000303|PubMed:21477080};	K09522 DnaJ homolog subfamily C member 2 | (RefSeq) dnaJ homolog subfamily C member 2-like (A)	--	PREDICTED: dnaJ homolog subfamily C member 2-like [Fragaria vesca subsp. vesca]	A0A6J5Y5M7_PRUAR SubName: Full=Uncharacterized protein {ECO:0000313|EMBL:CAB4321440.1};	Zuotin and related molecular chaperones (DnaJ superfamily), contains DNA-binding domains	GO:0005829,cytosol; GO:0005783,endoplasmic reticulum; GO:0005789,endoplasmic reticulum membrane; GO:0016021,integral component of membrane; GO:0005634,nucleus; GO:0005886,plasma membrane; GO:0003677,DNA binding; GO:0030544,Hsp70 protein binding; GO:0043022,ribosome binding; GO:0051083,'de novo' cotranslational protein folding; GO:0006450,regulation of translational fidelity; GO:0048767,root hair …	PF00226.34:DnaJ domain	MYB-related	TF	MYB->MYB-related
FxaYL_632g0016410	6.7531	9.5228	6.2265	1.1568	0.0844	0.1236	4.121	4.5915	3.4518	5.0075	4.7093	5.1676	321	428	241	62	5	7	235	283	220	329	272	310	chr6_3_2	25082781	25088720	-	FxaYL_632g0016410	-- && IF4A8_TOBAC RecName: Full=Eukaryotic initiation factor 4A-8; Short=eIF-4A-8; EC=3.6.4.13; AltName: Full=ATP-dependent RNA helicase eIF4A-8;	K03257 translation initiation factor 4A | (RefSeq) eukaryotic initiation factor 4A-8 (A)	--	PREDICTED: eukaryotic initiation factor 4A-8 [Fragaria vesca subsp. vesca]	A0A2P6RYD2_ROSCH SubName: Full=Putative RNA helicase {ECO:0000313|EMBL:PRQ51436.1}; EC=3.6.4.13 {ECO:0000313|EMBL:PRQ51436.1};	Translation initiation factor 4F, helicase subunit (eIF-4A) and related helicases	GO:0005524,ATP binding; GO:0016887,ATP hydrolysis activity; GO:0003723,RNA binding; GO:0003724,RNA helicase activity; GO:0003743,translation initiation factor activity; GO:0002183,cytoplasmic translational initiation; GO:0000166,nucleotide binding; GO:0003674,molecular_function; GO:0005488,binding; GO:0017076,purine nucleotide binding; GO:0030554,adenyl nucleotide binding; GO:0032553,ribonucleoti…	PF00270.32:DEAD/DEAH box helicase	MYB-related	TF	MYB->MYB-related
FxaYL_742g0978410	2.0754	1.5314	1.4819	1.7123	1.4332	2.269	0.6437	0.5956	0.5759	1.3269	0.7944	1.2238	43	30	25	40	37	56	16	16	16	38	20	32	chr7_4_2	355902	359051	+	FxaYL_742g0978410	-- && --	--	--	PREDICTED: microtubule-associated protein futsch [Fragaria vesca subsp. vesca]	A0A2P6S6Y0_ROSCH SubName: Full=Putative transcription factor MYB-related family {ECO:0000313|EMBL:PRQ54425.1};	--	--	PF00249.34:Myb-like DNA-binding domain	MYB-related	TF	MYB->MYB-related
FxaYL_541g0610090	0.1099	0.1129	0.108	0.7963	0.6828	0.7946	0.3036	0.4418	0.3395	0.0693	0.0439	0.0858	70	68	56	572	542	603	232	365	290	61	34	69	chr5_4_1	8301571	8383099	+	FxaYL_541g0610090	-- && MOS14_ARATH RecName: Full=Transportin MOS14 {ECO:0000305}; AltName: Full=Importin beta MOS14 {ECO:0000305}; AltName: Full=Protein MODIFIER OF SNC1 14 {ECO:0000303|PubMed:21738492}; AltName: Full=Transportin-SR {ECO:0000303|PubMed:21738492}; Short=TRN-SR {ECO:0000303|PubMed:21738492};	K15436 transportin-3 | (RefSeq) transportin-3 (A)	ko03013: Nucleocytoplasmic transport; ko03250: Viral life cycle - HIV-1	PREDICTED: LOW QUALITY PROTEIN: transportin-3 [Fragaria vesca subsp. vesca]	A0A2P6P294_ROSCH RecName: Full=Xpo1 domain-containing protein {ECO:0000259|Pfam:PF08389};	Nuclear transport regulator	GO:0005737,cytoplasm; GO:0005634,nucleus; GO:0031267,small GTPase binding; GO:0006606,protein import into nucleus; GO:0043484,regulation of RNA splicing; GO:0003674,molecular_function; GO:0005488,binding; GO:0005515,protein binding; GO:0019899,enzyme binding; GO:0051020,GTPase binding; GO:0006810,transport; GO:0006886,intracellular protein transport; GO:0006913,nucleocytoplasmic transport; GO:000…	PF08389.15:Exportin 1-like protein	MYB-related	TF	MYB->MYB-related
FxaYL_741g0921320	6.3972	3.8255	9.1045	1.1135	0.12	2.1582	3.1646	2.3284	2.9652	3.5685	4.0592	3.0793	214	121	248	42	5	86	127	101	133	165	165	130	chr7_4_1	14899174	14908259	+	FxaYL_741g0921320	-- && LHY_PETHY RecName: Full=Protein LATE ELONGATED HYPOCOTYL {ECO:0000303|PubMed:26124104}; Short=PhLHY {ECO:0000303|PubMed:26124104};	K12133 MYB-related transcription factor LHY | (RefSeq) protein LHY-like (A)	ko04712: Circadian rhythm - plant	PREDICTED: protein LHY-like [Fragaria vesca subsp. vesca]	A0A2P6SIW1_ROSCH SubName: Full=Putative transcription factor MYB-HB-like family {ECO:0000313|EMBL:PRQ58620.1};	Zuotin and related molecular chaperones (DnaJ superfamily), contains DNA-binding domains	GO:0005634,nucleus; GO:0000976,transcription cis-regulatory region binding; GO:0007623,circadian rhythm; GO:0010597,green leaf volatile biosynthetic process; GO:0045892,negative regulation of DNA-templated transcription; GO:0042752,regulation of circadian rhythm; GO:0001067,transcription regulatory region nucleic acid binding; GO:0003674,molecular_function; GO:0003676,nucleic acid binding; GO:000…	PF00249.34:Myb-like DNA-binding domain	MYB-related	TF	MYB->MYB-related
FxaYL_721g0982140	25.5405	20.5289	31.366	17.8196	12.8447	16.0092	1.987	4.4646	3.8096	10.8404	19.0573	12.4124	75	57	75	59	47	56	7	17	15	44	68	46	chr7_2_1	13029323	13030479	-	FxaYL_721g0982140	-- && CPC_ARATH RecName: Full=Transcription factor CPC; AltName: Full=Protein CAPRICE;	K09422 transcription factor MYB, plant | (RefSeq) MYB-like transcription factor ETC3 (A)	--	PREDICTED: MYB-like transcription factor ETC3 [Fragaria vesca subsp. vesca]	A0A2P6SIC5_ROSCH SubName: Full=Putative transcription factor MYB-HB-like family {ECO:0000313|EMBL:PRQ58418.1};	--	GO:0005634,nucleus; GO:0003700,DNA-binding transcription factor activity; GO:0000976,transcription cis-regulatory region binding; GO:0030154,cell differentiation; GO:0009913,epidermal cell differentiation; GO:0010063,positive regulation of trichoblast fate specification; GO:0010376,stomatal complex formation; GO:0003674,molecular_function; GO:0140110,transcription regulator activity; GO:0001067,t…	PF00249.34:Myb-like DNA-binding domain	MYB-related	TF	MYB->MYB-related
FxaYL_141g0900180	19.1998	21.8677	30.7046	4.1168	2.4552	2.7454	9.4091	14.5628	14.3979	13.2037	14.4986	9.8637	182	196	237	44	29	31	107	179	183	173	167	118	chr1_4_1	3958995	3963354	-	FxaYL_141g0900180	-- && TRB4_ARATH RecName: Full=Telomere repeat-binding factor 4; AltName: Full=MYB transcription factor;	K09422 transcription factor MYB, plant | (RefSeq) telomere repeat-binding factor 4-like (A)	--	PREDICTED: telomere repeat-binding factor 4-like [Fragaria vesca subsp. vesca]	F2QKV8_ROSRU RecName: Full=MYB transcription factor {ECO:0000256|ARBA:ARBA00032813};	--	GO:0000786,nucleosome; GO:0005634,nucleus; GO:0003700,DNA-binding transcription factor activity; GO:0003691,double-stranded telomeric DNA binding; GO:0000976,transcription cis-regulatory region binding; GO:0006334,nucleosome assembly; GO:0003674,molecular_function; GO:0140110,transcription regulator activity; GO:0003676,nucleic acid binding; GO:0003677,DNA binding; GO:0003690,double-stranded DNA …	PF00249.34:Myb-like DNA-binding domain	MYB-related	TF	MYB->MYB-related
FxaYL_112g0687510	1.0499	1.2584	0.8596	2.4209	2.5838	1.4102	0.2334	0.4318	0.4698	0.4557	0.6912	0.4437	15	17	10	39	46	24	4	8	9	9	12	8	chr1_1_2	3359772	3361653	+	FxaYL_112g0687510	-- && MYBS3_ORYSJ RecName: Full=Transcription factor MYBS3 {ECO:0000303|PubMed:12172034}; AltName: Full=Myb-related protein S3 {ECO:0000303|PubMed:12172034}; Short=OsMYBS3 {ECO:0000303|PubMed:12172034};	--	--	PREDICTED: protein REVEILLE 5-like [Fragaria vesca subsp. vesca]	A0A2P6RK61_ROSCH SubName: Full=Putative transcription factor MYB-HB-like family {ECO:0000313|EMBL:PRQ46814.1};	--	GO:0005634,nucleus; GO:0003677,DNA binding; GO:0003700,DNA-binding transcription factor activity; GO:0046872,metal ion binding; GO:0045892,negative regulation of DNA-templated transcription; GO:0009733,response to auxin; GO:0009723,response to ethylene; GO:0009739,response to gibberellin; GO:0009744,response to sucrose; GO:0003674,molecular_function; GO:0003676,nucleic acid binding; GO:0005488,bi…	PF00249.34:Myb-like DNA-binding domain	MYB-related	TF	MYB->MYB-related
FxaYL_512g0659290	8.8889	6.8904	14.8239	2.3293	2.9588	1.9927	3.9152	4.3623	4.3317	4.0924	3.533	6.1229	176	129	239	52	73	47	93	112	115	112	85	153	chr5_1_2	8477696	8480449	-	FxaYL_512g0659290	-- && MY1R1_SOLTU RecName: Full=Transcription factor MYB1R1; AltName: Full=Myb-related protein R1 {ECO:0000303|PubMed:21030505}; Short=StMYB1R-1 {ECO:0000303|PubMed:21030505};	--	--	PREDICTED: LOW QUALITY PROTEIN: transcription factor MYB1R1 [Fragaria vesca subsp. vesca]	A0A2P6P2B6_ROSCH SubName: Full=Putative transcription factor MYB-HB-like family {ECO:0000313|EMBL:PRQ16045.1};	--	GO:0005829,cytosol; GO:0005634,nucleus; GO:0000976,transcription cis-regulatory region binding; GO:0010597,green leaf volatile biosynthetic process; GO:0001067,transcription regulatory region nucleic acid binding; GO:0003674,molecular_function; GO:0003676,nucleic acid binding; GO:0003677,DNA binding; GO:0003690,double-stranded DNA binding; GO:0005488,binding; GO:0043565,sequence-specific DNA bind…	PF00249.34:Myb-like DNA-binding domain	MYB-related	TF	MYB->MYB-related
FxaYL_641g0147550	0.6392	0.8012	0.8192	0.2853	0.2246	0.249	0.2217	0.247	0.2752	0.3426	0.369	0.2748	459	544	479	231	201	213	191	230	265	340	322	249	chr6_4_1	30595812	30680524	+	FxaYL_641g0147550	-- && POLR1_ARATH RecName: Full=Retrovirus-related Pol polyprotein from transposon RE1; AltName: Full=Retro element 1 {ECO:0000303|PubMed:10689195}; Short=AtRE1 {ECO:0000303|PubMed:10689195}; Includes: RecName: Full=Protease RE1; EC=3.4.23.-; Includes: RecName: Full=Reverse transcriptase RE1; EC=2.7.7.49; Includes: RecName: Full=Endonuclease RE1;	K09422 transcription factor MYB, plant | (RefSeq) myb-related protein 306 (A)	--	PREDICTED: uncharacterized protein LOC101314873 isoform X1 [Fragaria vesca subsp. vesca]	A0A2P6S4N1_ROSCH SubName: Full=Putative ribosomal protein L34Ae {ECO:0000313|EMBL:PRQ53622.1};	FOG: Transposon-encoded proteins with TYA, reverse transcriptase, integrase domains in various combinations	GO:0004190,aspartic-type endopeptidase activity; GO:0004519,endonuclease activity; GO:0046872,metal ion binding; GO:0003676,nucleic acid binding; GO:0003964,RNA-directed DNA polymerase activity; GO:0015074,DNA integration; GO:0006310,DNA recombination; GO:0006508,proteolysis; GO:0003674,molecular_function; GO:0003824,catalytic activity; GO:0004175,endopeptidase activity; GO:0008233,peptidase acti…	PF07891.15:Protein of unknown function (DUF1666)	MYB-related	TF	MYB->MYB-related
FxaYL_542g0723070	17.2323	24.3751	30.3356	0	0	0	9.0277	7.6939	8.3557	9.8425	9.8789	10.6107	323	432	463	0	0	0	203	187	210	255	225	251	chr5_4_2	8171650	8174287	-	FxaYL_542g0723070	-- && MY1R1_SOLTU RecName: Full=Transcription factor MYB1R1; AltName: Full=Myb-related protein R1 {ECO:0000303|PubMed:21030505}; Short=StMYB1R-1 {ECO:0000303|PubMed:21030505};	--	--	transcription factor MYB1R1-like [Potentilla anserina]	A0A2P6P2B6_ROSCH SubName: Full=Putative transcription factor MYB-HB-like family {ECO:0000313|EMBL:PRQ16045.1};	--	GO:0005829,cytosol; GO:0005634,nucleus; GO:0000976,transcription cis-regulatory region binding; GO:0010597,green leaf volatile biosynthetic process; GO:0001067,transcription regulatory region nucleic acid binding; GO:0003674,molecular_function; GO:0003676,nucleic acid binding; GO:0003677,DNA binding; GO:0003690,double-stranded DNA binding; GO:0005488,binding; GO:0043565,sequence-specific DNA bind…	PF00249.34:Myb-like DNA-binding domain	MYB-related	TF	MYB->MYB-related
FxaYL_512g0662680	4.8019	5.4009	5.9908	2.366	4.0371	2.3035	0.7624	1.2932	0.5116	1.7094	2.6973	2.2346	63	67	64	35	66	36	12	22	9	31	43	37	chr5_1_2	10513986	10517551	-	FxaYL_512g0662680	-- && KUA1_ARATH RecName: Full=Transcription factor KUA1 {ECO:0000303|PubMed:24806884}; AltName: Full=Myb-related protein H {ECO:0000303|PubMed:23888064}; Short=AtMYBH {ECO:0000303|PubMed:23888064}; Short=AtMYBS3 {ECO:0000303|PubMed:25920996}; Short=MYBS3-homolog protein {ECO:0000303|PubMed:25920996}; AltName: Full=Protein KUODA1 {ECO:0000303|PubMed:24806884};	--	--	PREDICTED: transcription factor MYB1R1 [Fragaria vesca subsp. vesca]	A0A2P6P8K9_ROSCH SubName: Full=Putative transcription factor MYB-HB-like family {ECO:0000313|EMBL:PRQ18265.1};	--	GO:0005634,nucleus; GO:0003700,DNA-binding transcription factor activity; GO:0000976,transcription cis-regulatory region binding; GO:0008270,zinc ion binding; GO:0010252,auxin homeostasis; GO:0048527,lateral root development; GO:0048366,leaf development; GO:0010150,leaf senescence; GO:2000469,negative regulation of peroxidase activity; GO:0000122,negative regulation of transcription by RNA polyme…	PF00249.34:Myb-like DNA-binding domain	MYB-related	TF	MYB->MYB-related
FxaYL_641g0160350	2.078	1.5368	3.1085	17.1001	24.7644	17.2351	21.4374	18.496	21.814	0.78	1.093	0.7923	133	93	162	1234	1975	1314	1646	1535	1872	69	85	64	chr6_4_1	21489755	21500514	+	FxaYL_641g0160350	-- && MAOP4_ARATH RecName: Full=NADP-dependent malic enzyme 4, chloroplastic; Short=AtNADP-ME4; Short=NADP-malic enzyme 4; EC=1.1.1.40; Flags: Precursor;	K00029 malate dehydrogenase (oxaloacetate-decarboxylating)(NADP+) [EC:1.1.1.40] | (RefSeq) NADP-dependent malic enzyme (A)	ko00620: Pyruvate metabolism; ko00710: Carbon fixation by Calvin cycle; ko01100: Metabolic pathways; ko01200: Carbon metabolism	PREDICTED: LOW QUALITY PROTEIN: NADP-dependent malic enzyme [Fragaria vesca subsp. vesca]	A0A2P6RXF4_ROSCH RecName: Full=Malic enzyme {ECO:0000256|RuleBase:RU003426};	NADP+-dependent malic enzyme	GO:0009507,chloroplast; GO:0005739,mitochondrion; GO:0050897,cobalt ion binding; GO:0004471,malate dehydrogenase (decarboxylating) (NAD+) activity; GO:0004473,malate dehydrogenase (decarboxylating) (NADP+) activity; GO:0004470,malic enzyme activity; GO:0051287,NAD binding; GO:0008948,oxaloacetate decarboxylase activity; GO:0008270,zinc ion binding; GO:0006633,fatty acid biosynthetic process; GO:0…	PF03949.18:Malic enzyme, NAD binding domain	MYB-related	TF	MYB->MYB-related
FxaYL_232g0496780	0.288	0.2833	0.2632	0.3089	0.2257	0.2699	0.0558	0.062	0.1299	0.1211	0.0882	0.0955	43	40	32	52	42	48	10	12	26	25	16	18	chr2_3_2	14043603	14062041	-	FxaYL_232g0496780	-- && PARNL_ARATH RecName: Full=Poly(A)-specific ribonuclease PARN-like; EC=3.1.13.4; AltName: Full=Polyadenylate-specific ribonuclease-like protein;	K01148 poly(A)-specific ribonuclease [EC:3.1.13.4] | (RefSeq) poly(A)-specific ribonuclease PARN-like (A)	ko03018: RNA degradation	PREDICTED: poly(A)-specific ribonuclease PARN-like [Fragaria vesca subsp. vesca]	A0A2P6PTT4_ROSCH SubName: Full=Putative poly(A)-specific ribonuclease {ECO:0000313|EMBL:PRQ25342.1}; EC=3.1.13.4 {ECO:0000313|EMBL:PRQ25342.1};	Zuotin and related molecular chaperones (DnaJ superfamily), contains DNA-binding domains	GO:0005737,cytoplasm; GO:0005634,nucleus; GO:0000175,3'-5'-exoribonuclease activity; GO:0043169,cation binding; GO:0046872,metal ion binding; GO:0004535,poly(A)-specific ribonuclease activity; GO:0003723,RNA binding; GO:0006397,mRNA processing; GO:1905392,plant organ morphogenesis; GO:0003674,molecular_function; GO:0003824,catalytic activity; GO:0004518,nuclease activity; GO:0004527,exonuclease a…	PF04857.23:CAF1 family ribonuclease	MYB-related	TF	MYB->MYB-related
FxaYL_722g0900570	1.9727	2.2879	2.2857	1.0554	1.147	1.1334	0.6249	0.7767	0.5702	0.7098	0.7968	0.7769	3042	3336	2870	1835	2204	2082	1156	1553	1179	1513	1493	1512	chr7_2_2	16735028	16914766	-	FxaYL_722g0900570	-- && PTR28_ARATH RecName: Full=Protein NRT1/ PTR FAMILY 5.6; Short=AtNPF5.6;	K26562 MFS transporter, POT/PTR family, peptide/nitrate/nicotianamine transporter | (RefSeq) protein NRT1/ PTR FAMILY 5.6-like (A)	--	PREDICTED: putative disease resistance protein RGA3 isoform X1 [Fragaria vesca subsp. vesca]	A0A2P6SKT7_ROSCH SubName: Full=Putative proton-dependent oligopeptide transporter family, major facilitator superfamily {ECO:0000313|EMBL:PRQ59307.1};	H+/oligopeptide symporter	GO:0016021,integral component of membrane; GO:0071916,dipeptide transmembrane transporter activity; GO:0042937,tripeptide transmembrane transporter activity; GO:0003674,molecular_function; GO:0005215,transporter activity; GO:0022857,transmembrane transporter activity; GO:0035673,oligopeptide transmembrane transporter activity; GO:0042887,amide transmembrane transporter activity; GO:1904680,peptid…	PF18052.4:Rx N-terminal domain	MYB-related	TF	MYB->MYB-related
FxaYL_731g0875070	0.7653	1.0475	0.6635	1.9964	1.8426	2.0786	0.1501	0.0694	0.0336	0.228	0.2593	0.3567	17	22	12	50	51	55	4	2	1	7	7	10	chr7_3_1	357360	360688	+	FxaYL_731g0875070	-- && --	--	--	PREDICTED: microtubule-associated protein futsch [Fragaria vesca subsp. vesca]	A0A2P6S6Y0_ROSCH SubName: Full=Putative transcription factor MYB-related family {ECO:0000313|EMBL:PRQ54425.1};	--	--	PF00249.34:Myb-like DNA-binding domain	MYB-related	TF	MYB->MYB-related
FxaYL_711g0951410	0.2072	1.1689	0.6787	0	0.1109	0	0.0576	0.1065	0	0.2999	0	0.3284	3	16	8	0	2	0	1	2	0	6	0	6	chr7_1_1	13424274	13428647	-	FxaYL_711g0951410	-- && RVE5_ARATH RecName: Full=Protein REVEILLE 5;	K12133 MYB-related transcription factor LHY | (RefSeq) protein LHY-like (A)	ko04712: Circadian rhythm - plant	PREDICTED: protein REVEILLE 3-like [Fragaria vesca subsp. vesca]	A0A2P6SHV1_ROSCH SubName: Full=Putative transcription factor MYB-HB-like family {ECO:0000313|EMBL:PRQ58263.1};	Zuotin and related molecular chaperones (DnaJ superfamily), contains DNA-binding domains	GO:0005634,nucleus; GO:0003677,DNA binding; GO:0003700,DNA-binding transcription factor activity; GO:0003674,molecular_function; GO:0003676,nucleic acid binding; GO:0005488,binding; GO:0097159,organic cyclic compound binding; GO:1901363,heterocyclic compound binding; GO:0140110,transcription regulator activity; GO:0005575,cellular_component; GO:0005622,intracellular anatomical structure; GO:00432…	PF00249.34:Myb-like DNA-binding domain	MYB-related	TF	MYB->MYB-related
FxaYL_422g0563380	1.6383	1.2672	1.8318	3.7735	6.3972	4.7418	0.2446	0.6977	0.9301	0.5307	0	0.9106	67	49	61	174	326	231	12	37	51	30	0	47	chr4_2_2	15849276	15859709	+	FxaYL_422g0563380	-- && ALY3_ARATH RecName: Full=Protein ALWAYS EARLY 3; Short=AtALY3;	--	--	PREDICTED: protein ALWAYS EARLY 3 [Fragaria vesca subsp. vesca]	A0A2P6QY75_ROSCH SubName: Full=Putative transcription factor MYB/SANT family {ECO:0000313|EMBL:PRQ39124.1};	Retinoblastoma pathway protein LIN-9/chromatin-associated protein Aly	GO:0070176,DRM complex; GO:0005654,nucleoplasm; GO:0003677,DNA binding; GO:0051726,regulation of cell cycle; GO:0006357,regulation of transcription by RNA polymerase II; GO:0000003,reproduction; GO:0006351,DNA-templated transcription; GO:0003674,molecular_function; GO:0003676,nucleic acid binding; GO:0005488,binding; GO:0097159,organic cyclic compound binding; GO:1901363,heterocyclic compound bin…	PF06584.16:DIRP	MYB-related	TF	MYB->MYB-related
FxaYL_631g0016040	6.6295	6.585	5.5011	6.9524	5.6439	8.1225	2.091	2.8672	3.2071	1.8796	1.7695	2.0586	148	139	100	175	157	216	56	83	96	58	48	58	chr6_3_1	25615597	25620972	-	FxaYL_631g0016040	-- && TRP4_ARATH RecName: Full=Telomere repeat-binding protein 4; AltName: Full=H-protein promoter binding factor-1; Short=AtTBP1; AltName: Full=Telomeric DNA-binding protein 1;	K11111 telomeric repeat-binding factor 2 | (RefSeq) uncharacterized LOC101314960 (A)	--	PREDICTED: uncharacterized protein LOC101295435 isoform X2 [Fragaria vesca subsp. vesca]	A0A2P6RYJ3_ROSCH SubName: Full=Putative transcription factor MYB-HB-like family {ECO:0000313|EMBL:PRQ51496.1};	--	GO:0000781,chromosome, telomeric region; GO:0005634,nucleus; GO:0003677,DNA binding; GO:0003691,double-stranded telomeric DNA binding; GO:0042162,telomeric DNA binding; GO:0000723,telomere maintenance; GO:0003674,molecular_function; GO:0003676,nucleic acid binding; GO:0005488,binding; GO:0097159,organic cyclic compound binding; GO:1901363,heterocyclic compound binding; GO:0003690,double-stranded …	PF00249.34:Myb-like DNA-binding domain	MYB-related	TF	MYB->MYB-related
FxaYL_321g0339150	1.1694	0.6746	0.457	1.5558	0.8958	1.2495	0.4431	0.3279	0.2379	0.2692	0.3062	0.1264	22	12	7	33	21	28	10	8	6	7	7	3	chr3_2_1	30251295	30254722	-	FxaYL_321g0339150	-- && --	--	--	PREDICTED: uncharacterized protein LOC101311266 [Fragaria vesca subsp. vesca]	A0A2P6QMS7_ROSCH SubName: Full=Putative transcription factor MYB-HB-like family {ECO:0000313|EMBL:PRQ35477.1};	--	--	PF00249.34:Myb-like DNA-binding domain	MYB-related	TF	MYB->MYB-related
FxaYL_132g0748170	0.8689	1.0616	0.7543	0	0	0.0252	0.0375	0.0924	0	0.0434	0.0863	0.6648	58	67	41	0	0	2	3	8	0	4	7	56	chr1_3_2	3843485	3853775	-	FxaYL_132g0748170	-- && NMT1_ARATH RecName: Full=Glycylpeptide N-tetradecanoyltransferase 1; EC=2.3.1.97 {ECO:0000269|PubMed:10734119, ECO:0000269|PubMed:12912986}; AltName: Full=Myristoyl-CoA:protein N-myristoyltransferase 1; Short=NMT 1; Short=Type I N-myristoyltransferase 1; AltName: Full=Peptide N-myristoyltransferase 1;	K00671 glycylpeptide N-tetradecanoyltransferase [EC:2.3.1.97] | (RefSeq) glycylpeptide N-tetradecanoyltransferase 1 (A)	--	PREDICTED: glycylpeptide N-tetradecanoyltransferase 1 [Fragaria vesca subsp. vesca]	A0A2P6RKD8_ROSCH RecName: Full=Glycylpeptide N-tetradecanoyltransferase {ECO:0000256|ARBA:ARBA00012923, ECO:0000256|RuleBase:RU000586}; EC=2.3.1.97 {ECO:0000256|ARBA:ARBA00012923, ECO:0000256|RuleBase:RU000586};	N-myristoyl transferase	GO:0005737,cytoplasm; GO:0005829,cytosol; GO:0009536,plastid; GO:0005840,ribosome; GO:0004379,glycylpeptide N-tetradecanoyltransferase activity; GO:0019107,myristoyltransferase activity; GO:0010064,embryonic shoot morphogenesis; GO:0018008,N-terminal peptidyl-glycine N-myristoylation; GO:0006499,N-terminal protein myristoylation; GO:0003674,molecular_function; GO:0003824,catalytic activity; GO:00…	PF02799.18:Myristoyl-CoA:protein N-myristoyltransferase, C-terminal domain	MYB-related	TF	MYB->MYB-related
FxaYL_732g0832550	3.5369	6.3234	8.1701	2.9875	3.9197	2.7571	1.9655	2.2081	1.8842	2.6198	1.1089	1.2011	42	71	79	40	58	39	28	34	30	43	16	18	chr7_3_2	21381227	21384176	-	FxaYL_732g0832550	-- && RVE6_ARATH RecName: Full=Protein REVEILLE 6;	K12133 MYB-related transcription factor LHY | (RefSeq) protein LHY-like (A)	ko04712: Circadian rhythm - plant	PREDICTED: protein REVEILLE 6-like [Fragaria vesca subsp. vesca]	A0A2P6SNC3_ROSCH SubName: Full=Putative transcription factor MYB-HB-like family {ECO:0000313|EMBL:PRQ60186.1};	Zuotin and related molecular chaperones (DnaJ superfamily), contains DNA-binding domains	GO:0005634,nucleus; GO:0003677,DNA binding; GO:0003700,DNA-binding transcription factor activity; GO:0042752,regulation of circadian rhythm; GO:0003674,molecular_function; GO:0003676,nucleic acid binding; GO:0005488,binding; GO:0097159,organic cyclic compound binding; GO:1901363,heterocyclic compound binding; GO:0140110,transcription regulator activity; GO:0007623,circadian rhythm; GO:0008150,bio…	PF00249.34:Myb-like DNA-binding domain	MYB-related	TF	MYB->MYB-related
FxaYL_541g0594920	8.3152	8.3617	3.7562	3.3927	3.4733	3.6119	2.0027	3.0355	1.7728	2.0649	1.6126	1.4447	976	928	359	449	508	505	282	462	279	335	230	214	chr5_4_1	23105939	23123775	-	FxaYL_541g0594920	-- && NCPR_VIGRR RecName: Full=NADPH--cytochrome P450 reductase {ECO:0000255|HAMAP-Rule:MF_03212}; Short=CPR {ECO:0000255|HAMAP-Rule:MF_03212}; Short=P450R {ECO:0000255|HAMAP-Rule:MF_03212}; EC=1.6.2.4 {ECO:0000255|HAMAP-Rule:MF_03212};	K00327 NADPH-ferrihemoprotein reductase [EC:1.6.2.4] | (RefSeq) NADPH--cytochrome P450 reductase (A)	--	PREDICTED: NADPH--cytochrome P450 reductase [Fragaria vesca subsp. vesca]	A0A2P6PGU1_ROSCH RecName: Full=NADPH--cytochrome P450 reductase {ECO:0000256|HAMAP-Rule:MF_03212, ECO:0000256|PIRNR:PIRNR000208}; Short=CPR {ECO:0000256|HAMAP-Rule:MF_03212}; Short=P450R {ECO:0000256|HAMAP-Rule:MF_03212}; EC=1.6.2.4 {ECO:0000256|HAMAP-Rule:MF_03212, ECO:0000256|PIRNR:PIRNR000208};	NADP/FAD dependent oxidoreductase	GO:0005789,endoplasmic reticulum membrane; GO:0016021,integral component of membrane; GO:0050660,flavin adenine dinucleotide binding; GO:0010181,FMN binding; GO:0050661,NADP binding; GO:0003958,NADPH-hemoprotein reductase activity; GO:0000166,nucleotide binding; GO:0003674,molecular_function; GO:0005488,binding; GO:0036094,small molecule binding; GO:0043167,ion binding; GO:0043168,anion binding; …	PF00667.23:FAD binding domain	MYB-related	TF	MYB->MYB-related
FxaYL_531g0586550	2.0005	1.7902	2.0715	0.4823	0.3309	0.3512	0.2167	0.3952	0.2384	0.5221	0.359	0.4487	1339	1133	1129	364	276	280	174	343	214	483	292	379	chr5_3_1	2667777	2747473	+	FxaYL_531g0586550	-- && AL2B4_ARATH RecName: Full=Aldehyde dehydrogenase family 2 member B4, mitochondrial; Short=ALDH2a; EC=1.2.1.3; Flags: Precursor;	K00128 aldehyde dehydrogenase (NAD+) [EC:1.2.1.3] | (RefSeq) aldehyde dehydrogenase family 2 member B4, mitochondrial (A)	ko00010: Glycolysis / Gluconeogenesis; ko00053: Ascorbate and aldarate metabolism; ko00071: Fatty acid degradation; ko00280: Valine, leucine and isoleucine degradation; ko00310: Lysine degradation; ko00330: Arginine and proline metabolism; ko00340: Histidine metabolism; ko00380: Tryptophan metabolism; ko00410: beta-Alanine metabolism; ko00561: Glycerolipid metabolism; ko00620: Pyruvate metabolism…	PREDICTED: putative pentatricopeptide repeat-containing protein At3g01580 [Fragaria vesca subsp. vesca]	A0A2P6P5Y4_ROSCH SubName: Full=Putative tetratricopeptide-like helical domain, DYW domain-containing protein {ECO:0000313|EMBL:PRQ17314.1};	Aldehyde dehydrogenase	GO:0005829,cytosol; GO:0005759,mitochondrial matrix; GO:0005739,mitochondrion; GO:0004029,aldehyde dehydrogenase (NAD+) activity; GO:0005524,ATP binding; GO:0043878,glyceraldehyde-3-phosphate dehydrogenase (NAD+) (non-phosphorylating) activity; GO:0003674,molecular_function; GO:0003824,catalytic activity; GO:0004030,aldehyde dehydrogenase [NAD(P)+] activity; GO:0016491,oxidoreductase activity; GO…	PF01535.23:PPR repeat	MYB-related	TF	MYB->MYB-related
FxaYL_641g0159030	11.0126	11.1227	9.3062	3.2662	3.0691	3.5077	3.8815	3.8505	3.2879	2.3441	2.3313	2.3429	622	594	428	208	216	236	263	282	249	183	160	167	chr6_4_1	22710614	22717591	-	FxaYL_641g0159030	-- && IF4A8_TOBAC RecName: Full=Eukaryotic initiation factor 4A-8; Short=eIF-4A-8; EC=3.6.4.13; AltName: Full=ATP-dependent RNA helicase eIF4A-8;	K03257 translation initiation factor 4A | (RefSeq) eukaryotic initiation factor 4A-8 (A)	--	PREDICTED: eukaryotic initiation factor 4A-8 [Fragaria vesca subsp. vesca]	A0A2P6RYD2_ROSCH SubName: Full=Putative RNA helicase {ECO:0000313|EMBL:PRQ51436.1}; EC=3.6.4.13 {ECO:0000313|EMBL:PRQ51436.1};	Translation initiation factor 4F, helicase subunit (eIF-4A) and related helicases	GO:0005524,ATP binding; GO:0016887,ATP hydrolysis activity; GO:0003723,RNA binding; GO:0003724,RNA helicase activity; GO:0003743,translation initiation factor activity; GO:0002183,cytoplasmic translational initiation; GO:0000166,nucleotide binding; GO:0003674,molecular_function; GO:0005488,binding; GO:0017076,purine nucleotide binding; GO:0030554,adenyl nucleotide binding; GO:0032553,ribonucleoti…	PF00270.32:DEAD/DEAH box helicase	MYB-related	TF	MYB->MYB-related
FxaYL_211g0438880	2.0845	2.1534	2.0821	0.2413	0.2222	0.2079	0.6745	0.6415	0.676	0.4343	0.4528	0.4308	3493	3412	2841	456	464	415	1356	1394	1519	1006	922	911	chr2_1_1	5893124	6090103	-	FxaYL_211g0438880	-- && VPE_CITSI RecName: Full=Vacuolar-processing enzyme; Short=VPE; EC=3.4.22.-; Flags: Precursor;	K01369 legumain [EC:3.4.22.34] | (RefSeq) vacuolar-processing enzyme (A)	--	uncharacterized protein LOC126607775 [Malus sylvestris]	A0A8B8ZW53_PHODC SubName: Full=uncharacterized protein LOC120108856 {ECO:0000313|RefSeq:XP_038978516.1};	FOG: Transposon-encoded proteins with TYA, reverse transcriptase, integrase domains in various combinations	GO:0110165,cellular anatomical entity; GO:0004197,cysteine-type endopeptidase activity; GO:0051603,proteolysis involved in protein catabolic process; GO:0003674,molecular_function; GO:0003824,catalytic activity; GO:0004175,endopeptidase activity; GO:0008233,peptidase activity; GO:0008234,cysteine-type peptidase activity; GO:0016787,hydrolase activity; GO:0140096,catalytic activity, acting on a pr…	PF17917.4:RNase H-like domain found in reverse transcriptase	MYB-related	TF	MYB->MYB-related
FxaYL_721g0983150	13.4933	10.1623	9.9593	0.9066	1.6954	1.7163	1.5906	2.8905	3.3036	1.5777	2.019	3.4019	198	141	119	15	31	30	28	55	65	32	36	63	chr7_2_1	12255949	12260304	-	FxaYL_721g0983150	-- && RVE5_ARATH RecName: Full=Protein REVEILLE 5;	K12133 MYB-related transcription factor LHY | (RefSeq) protein LHY-like (A)	ko04712: Circadian rhythm - plant	PREDICTED: protein REVEILLE 3-like [Fragaria vesca subsp. vesca]	A0A2P6SHV1_ROSCH SubName: Full=Putative transcription factor MYB-HB-like family {ECO:0000313|EMBL:PRQ58263.1};	Zuotin and related molecular chaperones (DnaJ superfamily), contains DNA-binding domains	GO:0005634,nucleus; GO:0003677,DNA binding; GO:0003700,DNA-binding transcription factor activity; GO:0003674,molecular_function; GO:0003676,nucleic acid binding; GO:0005488,binding; GO:0097159,organic cyclic compound binding; GO:1901363,heterocyclic compound binding; GO:0140110,transcription regulator activity; GO:0005575,cellular_component; GO:0005622,intracellular anatomical structure; GO:00432…	PF00249.34:Myb-like DNA-binding domain	MYB-related	TF	MYB->MYB-related
FxaYL_732g0859310	1.3783	1.4091	1.0156	0.1222	0.0737	0.3085	0.0766	0.0354	0.1028	0.2659	0.1512	0.364	30	29	18	3	2	8	2	1	3	8	4	10	chr7_3_2	240707	243976	+	FxaYL_732g0859310	-- && --	--	--	PREDICTED: microtubule-associated protein futsch [Fragaria vesca subsp. vesca]	A0A2P6S6Y0_ROSCH SubName: Full=Putative transcription factor MYB-related family {ECO:0000313|EMBL:PRQ54425.1};	--	--	PF00249.34:Myb-like DNA-binding domain	MYB-related	TF	MYB->MYB-related
FxaYL_632g0016070	8.3027	9.7406	10.5865	0	0.2549	0.0762	1.8153	2.2393	1.9287	2.9213	1.3442	1.5459	183	203	190	0	7	2	48	64	57	89	36	43	chr6_3_2	25439862	25445186	-	FxaYL_632g0016070	-- && TRP4_ARATH RecName: Full=Telomere repeat-binding protein 4; AltName: Full=H-protein promoter binding factor-1; Short=AtTBP1; AltName: Full=Telomeric DNA-binding protein 1;	K09422 transcription factor MYB, plant | (RefSeq) telomere repeat-binding factor 4 (A)	--	PREDICTED: uncharacterized protein LOC101295435 isoform X2 [Fragaria vesca subsp. vesca]	A0A2P6RYJ3_ROSCH SubName: Full=Putative transcription factor MYB-HB-like family {ECO:0000313|EMBL:PRQ51496.1};	--	GO:0000781,chromosome, telomeric region; GO:0005634,nucleus; GO:0003677,DNA binding; GO:0003691,double-stranded telomeric DNA binding; GO:0042162,telomeric DNA binding; GO:0000723,telomere maintenance; GO:0003674,molecular_function; GO:0003676,nucleic acid binding; GO:0005488,binding; GO:0097159,organic cyclic compound binding; GO:1901363,heterocyclic compound binding; GO:0003690,double-stranded …	PF00249.34:Myb-like DNA-binding domain	MYB-related	TF	MYB->MYB-related
FxaYL_212g0587090	2.6205	2.2582	2.7116	0.3658	0.331	0.3055	0.445	0.5426	0.3076	0.5968	0.4792	0.4037	108	88	91	17	17	15	22	29	17	34	24	21	chr2_1_2	19779664	19784463	+	FxaYL_212g0587090	-- && CBP1_ORYSJ RecName: Full=Serine carboxypeptidase 1; EC=3.4.16.5; AltName: Full=Carboxypeptidase C; AltName: Full=Serine carboxypeptidase I; Contains: RecName: Full=Serine carboxypeptidase 1 chain A; AltName: Full=Serine carboxypeptidase I chain A; Contains: RecName: Full=Serine carboxypeptidase 1 chain B; AltName: Full=Serine carboxypeptidase I chain B; Flags: Precursor;	K09522 DnaJ homolog subfamily C member 2 | (RefSeq) dnaJ homolog subfamily C member 2-like (A)	--	PREDICTED: dnaJ homolog subfamily C member 2-like [Fragaria vesca subsp. vesca]	A0A6J5Y5M7_PRUAR SubName: Full=Uncharacterized protein {ECO:0000313|EMBL:CAB4321440.1};	Zuotin and related molecular chaperones (DnaJ superfamily), contains DNA-binding domains	GO:0016747,acyltransferase activity, transferring groups other than amino-acyl groups; GO:0004185,serine-type carboxypeptidase activity; GO:0006508,proteolysis; GO:0019748,secondary metabolic process; GO:0003674,molecular_function; GO:0003824,catalytic activity; GO:0016740,transferase activity; GO:0016746,acyltransferase activity; GO:0004180,carboxypeptidase activity; GO:0008233,peptidase activit…	PF00226.34:DnaJ domain	MYB-related	TF	MYB->MYB-related
FxaYL_712g0937520	31.0296	35.807	32.1794	4.1586	5.4231	6.3096	4.0235	3.5629	3.3942	5.737	6.299	6.939	450	491	380	68	98	109	70	67	66	115	111	127	chr7_1_2	13220883	13225252	-	FxaYL_712g0937520	-- && RVE5_ARATH RecName: Full=Protein REVEILLE 5;	K12133 MYB-related transcription factor LHY | (RefSeq) protein LHY-like (A)	ko04712: Circadian rhythm - plant	PREDICTED: protein REVEILLE 3-like [Fragaria vesca subsp. vesca]	A0A2P6SHV1_ROSCH SubName: Full=Putative transcription factor MYB-HB-like family {ECO:0000313|EMBL:PRQ58263.1};	Zuotin and related molecular chaperones (DnaJ superfamily), contains DNA-binding domains	GO:0005634,nucleus; GO:0003677,DNA binding; GO:0003700,DNA-binding transcription factor activity; GO:0003674,molecular_function; GO:0003676,nucleic acid binding; GO:0005488,binding; GO:0097159,organic cyclic compound binding; GO:1901363,heterocyclic compound binding; GO:0140110,transcription regulator activity; GO:0005575,cellular_component; GO:0005622,intracellular anatomical structure; GO:00432…	PF00249.34:Myb-like DNA-binding domain	MYB-related	TF	MYB->MYB-related
FxaYL_142g0866950	3.5809	5.5004	4.7118	4.9908	8.9634	12.5255	1.9899	0.526	1.4625	1.357	0.421	0.8107	42	61	45	66	131	175	28	8	23	22	6	12	chr1_4_2	4000185	4004982	-	FxaYL_142g0866950	-- && TRB4_ARATH RecName: Full=Telomere repeat-binding factor 4; AltName: Full=MYB transcription factor;	K09422 transcription factor MYB, plant | (RefSeq) telomere repeat-binding factor 4-like (A)	--	PREDICTED: telomere repeat-binding factor 4-like [Fragaria vesca subsp. vesca]	F2QKV8_ROSRU RecName: Full=MYB transcription factor {ECO:0000256|ARBA:ARBA00032813};	--	GO:0000786,nucleosome; GO:0005634,nucleus; GO:0003700,DNA-binding transcription factor activity; GO:0003691,double-stranded telomeric DNA binding; GO:0000976,transcription cis-regulatory region binding; GO:0006334,nucleosome assembly; GO:0003674,molecular_function; GO:0140110,transcription regulator activity; GO:0003676,nucleic acid binding; GO:0003677,DNA binding; GO:0003690,double-stranded DNA …	PF00249.34:Myb-like DNA-binding domain	MYB-related	TF	MYB->MYB-related
FxaYL_632g0032610	1.1461	0.0655	0.7608	0	0	0.026	0	0.0239	0	0.3137	0	0.0245	37	2	20	0	0	1	0	1	0	14	0	1	chr6_3_2	9145303	9151188	-	FxaYL_632g0032610	-- && TKI1_ARATH RecName: Full=TSL-kinase interacting protein 1; AltName: Full=Myb-related protein TKI1;	--	--	PREDICTED: TSL-kinase interacting protein 1 isoform X2 [Fragaria vesca subsp. vesca]	A0A2P6RB06_ROSCH SubName: Full=Putative transcription factor MYB/SANT family {ECO:0000313|EMBL:PRQ43594.1};	Polycomb-group transcriptional regulator	GO:0005634,nucleus; GO:0003682,chromatin binding; GO:0003677,DNA binding; GO:0007389,pattern specification process; GO:0003674,molecular_function; GO:0005488,binding; GO:0003676,nucleic acid binding; GO:0097159,organic cyclic compound binding; GO:1901363,heterocyclic compound binding; GO:0007275,multicellular organism development; GO:0008150,biological_process; GO:0032501,multicellular organismal…	PF00249.34:Myb-like DNA-binding domain	MYB-related	TF	MYB->MYB-related
FxaYL_611g0110690	0.367	5.2393	4.1123	0.9357	2.9818	1.0012	0.9559	0.9198	1.0605	0.0664	0.0378	1.1631	8	108	73	23	81	26	25	26	31	2	1	32	chr6_1_1	23278067	23283351	-	FxaYL_611g0110690	-- && TRP4_ARATH RecName: Full=Telomere repeat-binding protein 4; AltName: Full=H-protein promoter binding factor-1; Short=AtTBP1; AltName: Full=Telomeric DNA-binding protein 1;	K09422 transcription factor MYB, plant | (RefSeq) telomere repeat-binding factor 4 (A)	--	PREDICTED: uncharacterized protein LOC101295435 isoform X1 [Fragaria vesca subsp. vesca]	A0A2P6RYJ3_ROSCH SubName: Full=Putative transcription factor MYB-HB-like family {ECO:0000313|EMBL:PRQ51496.1};	--	GO:0000781,chromosome, telomeric region; GO:0005634,nucleus; GO:0003677,DNA binding; GO:0003691,double-stranded telomeric DNA binding; GO:0042162,telomeric DNA binding; GO:0000723,telomere maintenance; GO:0003674,molecular_function; GO:0003676,nucleic acid binding; GO:0005488,binding; GO:0097159,organic cyclic compound binding; GO:1901363,heterocyclic compound binding; GO:0003690,double-stranded …	PF00249.34:Myb-like DNA-binding domain	MYB-related	TF	MYB->MYB-related
FxaYL_742g0956370	0.0253	0.0231	0.0226	0.0143	0.0157	0.0174	0.0019	0.0018	0	0.0033	0.0028	0.0018	22	19	16	14	17	18	2	2	0	4	3	2	chr7_4_2	18539907	18642512	+	FxaYL_742g0956370	-- && RHVI1_ROSHC RecName: Full=Acid beta-fructofuranosidase 1, vacuolar {ECO:0000305}; EC=3.2.1.26 {ECO:0000269|PubMed:22505690}; AltName: Full=Vacuolar invertase 1 {ECO:0000303|PubMed:22505690}; Short=RvVI1 {ECO:0000303|PubMed:22505690}; Flags: Precursor;	K01193 beta-fructofuranosidase [EC:3.2.1.26] | (RefSeq) beta-fructofuranosidase, soluble isoenzyme I-like (A)	ko00052: Galactose metabolism; ko00500: Starch and sucrose metabolism; ko01100: Metabolic pathways; ko01110: Biosynthesis of secondary metabolites	PREDICTED: beta-fructofuranosidase, soluble isoenzyme I-like [Fragaria vesca subsp. vesca]	A0A2P6SME5_ROSCH RecName: Full=Beta-fructofuranosidase {ECO:0000256|ARBA:ARBA00012758}; EC=3.2.1.26 {ECO:0000256|ARBA:ARBA00012758};	Beta-fructofuranosidase (invertase)	GO:0016021,integral component of membrane; GO:0005775,vacuolar lumen; GO:0004564,beta-fructofuranosidase activity; GO:0005975,carbohydrate metabolic process; GO:0003674,molecular_function; GO:0003824,catalytic activity; GO:0004553,hydrolase activity, hydrolyzing O-glycosyl compounds; GO:0016787,hydrolase activity; GO:0016798,hydrolase activity, acting on glycosyl bonds; GO:0008150,biological_proc…	PF00251.23:Glycosyl hydrolases family 32 N-terminal domain	MYB-related	TF	MYB->MYB-related
FxaYL_221g0485760	6.184	5.2458	5.775	1.8853	1.706	1.7305	0.3759	0.5465	0.4324	0.466	0.7952	0.5104	96	77	73	33	33	32	7	11	9	10	15	10	chr2_2_1	2099658	2104018	+	FxaYL_221g0485760	-- && TRB1_ARATH RecName: Full=Telomere repeat-binding factor 1; Short=AtTRB1; AltName: Full=MYB transcription factor;	K09422 transcription factor MYB, plant | (RefSeq) telomere repeat-binding factor 1-like (A)	--	PREDICTED: telomere repeat-binding factor 1-like [Fragaria vesca subsp. vesca]	A0A2P6PL55_ROSCH RecName: Full=MYB transcription factor {ECO:0000256|ARBA:ARBA00032813};	--	GO:0000785,chromatin; GO:0005730,nucleolus; GO:0000786,nucleosome; GO:0005634,nucleus; GO:0032991,protein-containing complex; GO:0003700,DNA-binding transcription factor activity; GO:0003691,double-stranded telomeric DNA binding; GO:1990841,promoter-specific chromatin binding; GO:0042803,protein homodimerization activity; GO:0000976,transcription cis-regulatory region binding; GO:0006334,nucleoso…	PF00538.22:linker histone H1 and H5 family	MYB-related	TF	MYB->MYB-related
FxaYL_242g0473970	0.6162	0.9776	1.2108	0	0	0.1552	0	0	0	0.1783	0	0.0488	10	15	16	0	0	3	0	0	0	4	0	1	chr2_4_2	2092700	2097144	+	FxaYL_242g0473970	-- && TRB1_ARATH RecName: Full=Telomere repeat-binding factor 1; Short=AtTRB1; AltName: Full=MYB transcription factor;	K09422 transcription factor MYB, plant | (RefSeq) telomere repeat-binding factor 1-like (A)	--	PREDICTED: telomere repeat-binding factor 1-like [Fragaria vesca subsp. vesca]	A0A2P6PL55_ROSCH RecName: Full=MYB transcription factor {ECO:0000256|ARBA:ARBA00032813};	--	GO:0000785,chromatin; GO:0005730,nucleolus; GO:0000786,nucleosome; GO:0005634,nucleus; GO:0032991,protein-containing complex; GO:0003700,DNA-binding transcription factor activity; GO:0003691,double-stranded telomeric DNA binding; GO:1990841,promoter-specific chromatin binding; GO:0042803,protein homodimerization activity; GO:0000976,transcription cis-regulatory region binding; GO:0006334,nucleoso…	PF00538.22:linker histone H1 and H5 family	MYB-related	TF	MYB->MYB-related
FxaYL_621g0078480	0.9385	1.8858	2.8045	0.111	0.1004	0	0	0.2412	0.0933	0	0.3089	0	30	57	73	4	4	0	0	10	4	0	12	0	chr6_2_1	9296996	9302910	-	FxaYL_621g0078480	-- && TKI1_ARATH RecName: Full=TSL-kinase interacting protein 1; AltName: Full=Myb-related protein TKI1;	--	--	PREDICTED: TSL-kinase interacting protein 1 isoform X2 [Fragaria vesca subsp. vesca]	A0A2P6RB06_ROSCH SubName: Full=Putative transcription factor MYB/SANT family {ECO:0000313|EMBL:PRQ43594.1};	Polycomb-group transcriptional regulator	GO:0005634,nucleus; GO:0003682,chromatin binding; GO:0003677,DNA binding; GO:0007389,pattern specification process; GO:0003674,molecular_function; GO:0005488,binding; GO:0003676,nucleic acid binding; GO:0097159,organic cyclic compound binding; GO:1901363,heterocyclic compound binding; GO:0007275,multicellular organism development; GO:0008150,biological_process; GO:0032501,multicellular organismal…	PF00249.34:Myb-like DNA-binding domain	MYB-related	TF	MYB->MYB-related
FxaYL_531g0560100	3.2478	3.917	2.5191	1.516	1.8748	1.5307	0	0.8349	0.9774	0.2473	0.0938	0.0451	57	65	36	30	41	32	0	19	23	6	2	1	chr5_3_1	25491694	25498616	-	FxaYL_531g0560100	-- && --	--	--	PREDICTED: uncharacterized protein LOC101299478 isoform X2 [Fragaria vesca subsp. vesca]	A0A2P6PGR5_ROSCH SubName: Full=Putative transcription factor MYB-HB-like family {ECO:0000313|EMBL:PRQ21107.1};	--	--	PF00249.34:Myb-like DNA-binding domain	MYB-related	TF	MYB->MYB-related
FxaYL_511g0662970	1.4069	1.1662	1.2608	1.0454	0.8849	0.9257	0	0.088	0	0	0.1252	0.0301	37	29	27	31	29	29	0	3	0	0	4	1	chr5_1_1	22792384	22800313	-	FxaYL_511g0662970	-- && --	--	--	PREDICTED: uncharacterized protein LOC101299478 isoform X2 [Fragaria vesca subsp. vesca]	A0A2P6PGR5_ROSCH SubName: Full=Putative transcription factor MYB-HB-like family {ECO:0000313|EMBL:PRQ21107.1};	Methyltransferase	--	PF00249.34:Myb-like DNA-binding domain	MYB-related	TF	MYB->MYB-related
FxaYL_531g0575070	2.5108	2.8597	2.7278	0.2141	0	0	0	0	0	0	0.2782	0	52	56	46	5	0	0	0	0	0	0	7	0	chr5_3_1	10373356	10376630	+	FxaYL_531g0575070	-- && RVE7_ARATH RecName: Full=Protein REVEILLE 7; AltName: Full=Early-phytochrome-responsive 1; AltName: Full=MYB-related transcription factor EPR1;	K12133 MYB-related transcription factor LHY | (RefSeq) protein LHY-like (A)	ko04712: Circadian rhythm - plant	PREDICTED: protein REVEILLE 7-like isoform X1 [Fragaria vesca subsp. vesca]	A0A2P6P1K8_ROSCH SubName: Full=Putative transcription factor MYB-HB-like family {ECO:0000313|EMBL:PRQ15812.1};	Zuotin and related molecular chaperones (DnaJ superfamily), contains DNA-binding domains	GO:0005634,nucleus; GO:0003677,DNA binding; GO:0003700,DNA-binding transcription factor activity; GO:0007623,circadian rhythm; GO:0006355,regulation of DNA-templated transcription; GO:0003674,molecular_function; GO:0003676,nucleic acid binding; GO:0005488,binding; GO:0097159,organic cyclic compound binding; GO:1901363,heterocyclic compound binding; GO:0140110,transcription regulator activity; GO:…	PF00249.34:Myb-like DNA-binding domain	MYB-related	TF	MYB->MYB-related
FxaYL_221g0479890	0.5696	0.4439	1.2149	0	0	0.0503	0.025	0.0462	0.0224	0.0217	0.0493	0	19	14	33	0	0	2	1	2	1	1	2	0	chr2_2_1	7043312	7051152	-	FxaYL_221g0479890	-- && --	K15198 transcription factor TFIIIB component B'' | (RefSeq) transcription factor TFIIIB component B'' homolog (A)	--	PREDICTED: transcription factor TFIIIB component B'' homolog [Fragaria vesca subsp. vesca]	A0A2P6PPK1_ROSCH SubName: Full=Putative transcription factor MYB/SANT family {ECO:0000313|EMBL:PRQ23836.1};	Transcription initiation factor TFIIIB, Bdp1 subunit	--	PF15963.8:Myb DNA-binding like	MYB-related	TF	MYB->MYB-related
FxaYL_422g0548570	1.0973	2.5532	0.9883	0.1298	0.0587	0.0614	0	0	0.2182	0	0.1204	0	15	33	11	2	1	1	0	0	4	0	2	0	chr4_2_2	25893344	25895144	-	FxaYL_422g0548570	-- && MY1R1_SOLTU RecName: Full=Transcription factor MYB1R1; AltName: Full=Myb-related protein R1 {ECO:0000303|PubMed:21030505}; Short=StMYB1R-1 {ECO:0000303|PubMed:21030505};	--	--	PREDICTED: transcription factor MYB1R1 [Fragaria vesca subsp. vesca]	A0A2P6R4C4_ROSCH SubName: Full=Putative transcription factor MYB-HB-like family {ECO:0000313|EMBL:PRQ41258.1};	--	GO:0005829,cytosol; GO:0005634,nucleus; GO:0000976,transcription cis-regulatory region binding; GO:0010597,green leaf volatile biosynthetic process; GO:0001067,transcription regulatory region nucleic acid binding; GO:0003674,molecular_function; GO:0003676,nucleic acid binding; GO:0003677,DNA binding; GO:0003690,double-stranded DNA binding; GO:0005488,binding; GO:0043565,sequence-specific DNA bind…	PF00249.34:Myb-like DNA-binding domain	MYB-related	TF	MYB->MYB-related
FxaYL_641g0169070	1.8151	2.7032	1.4103	0.0329	0	0.0622	0.0309	0.0571	0	0	0.061	0.0294	49	69	31	1	0	2	1	2	0	0	2	1	chr6_4_1	13868831	13872772	+	FxaYL_641g0169070	-- && --	K22184 bromodomain-containing protein 9 | (RefSeq) histone acetyltransferase GCN5-like (A)	ko03082: ATP-dependent chromatin remodeling	PREDICTED: uncharacterized protein LOC101292525 [Fragaria vesca subsp. vesca]	A0A2P6RDJ2_ROSCH SubName: Full=Putative transcription factor MYB-HB-like family {ECO:0000313|EMBL:PRQ44493.1};	--	--	PF00249.34:Myb-like DNA-binding domain	MYB-related	TF	MYB->MYB-related
FxaYL_531g0573970	7.3572	7.6254	6.0537	1.8923	2.1846	2.0999	0.1227	0	0.1646	0.1597	0.0605	0.0583	100	98	67	29	37	34	2	0	3	3	1	1	chr5_3_1	11225064	11228158	-	FxaYL_531g0573970	-- && KUA1_ARATH RecName: Full=Transcription factor KUA1 {ECO:0000303|PubMed:24806884}; AltName: Full=Myb-related protein H {ECO:0000303|PubMed:23888064}; Short=AtMYBH {ECO:0000303|PubMed:23888064}; Short=AtMYBS3 {ECO:0000303|PubMed:25920996}; Short=MYBS3-homolog protein {ECO:0000303|PubMed:25920996}; AltName: Full=Protein KUODA1 {ECO:0000303|PubMed:24806884};	--	--	PREDICTED: transcription factor MYB1R1 [Fragaria vesca subsp. vesca]	A0A2P6P8K9_ROSCH SubName: Full=Putative transcription factor MYB-HB-like family {ECO:0000313|EMBL:PRQ18265.1};	--	GO:0005634,nucleus; GO:0003700,DNA-binding transcription factor activity; GO:0000976,transcription cis-regulatory region binding; GO:0008270,zinc ion binding; GO:0010252,auxin homeostasis; GO:0048527,lateral root development; GO:0048366,leaf development; GO:0010150,leaf senescence; GO:2000469,negative regulation of peroxidase activity; GO:0000122,negative regulation of transcription by RNA polyme…	PF00249.34:Myb-like DNA-binding domain	MYB-related	TF	MYB->MYB-related
FxaYL_632g0026730	0.1745	0.7998	0.2501	0	0.0233	0	0	0.0224	0	0	0	0	6	26	7	0	1	0	0	1	0	0	0	0	chr6_3_2	14757490	14762162	+	FxaYL_632g0026730	-- && --	K22184 bromodomain-containing protein 9 | (RefSeq) histone acetyltransferase GCN5-like (A)	ko03082: ATP-dependent chromatin remodeling	PREDICTED: uncharacterized protein LOC101292525 [Fragaria vesca subsp. vesca]	A0A2P6RDJ2_ROSCH SubName: Full=Putative transcription factor MYB-HB-like family {ECO:0000313|EMBL:PRQ44493.1};	--	--	PF00439.28:Bromodomain	MYB-related	TF	MYB->MYB-related
FxaYL_511g0681630	1.2121	0.908	0.3721	0	0.0405	0	0.0421	0	0	0	0	0	24	17	6	0	1	0	1	0	0	0	0	0	chr5_1_1	8267312	8270065	-	FxaYL_511g0681630	-- && MY1R1_SOLTU RecName: Full=Transcription factor MYB1R1; AltName: Full=Myb-related protein R1 {ECO:0000303|PubMed:21030505}; Short=StMYB1R-1 {ECO:0000303|PubMed:21030505};	--	--	PREDICTED: LOW QUALITY PROTEIN: transcription factor MYB1R1 [Fragaria vesca subsp. vesca]	A0A2P6P2B6_ROSCH SubName: Full=Putative transcription factor MYB-HB-like family {ECO:0000313|EMBL:PRQ16045.1};	--	GO:0005829,cytosol; GO:0005634,nucleus; GO:0000976,transcription cis-regulatory region binding; GO:0010597,green leaf volatile biosynthetic process; GO:0001067,transcription regulatory region nucleic acid binding; GO:0003674,molecular_function; GO:0003676,nucleic acid binding; GO:0003677,DNA binding; GO:0003690,double-stranded DNA binding; GO:0005488,binding; GO:0043565,sequence-specific DNA bind…	PF00249.34:Myb-like DNA-binding domain	MYB-related	TF	MYB->MYB-related
FxaYL_442g0239540	4.1299	3.4678	3.6887	3.9737	3.696	2.4584	0.2712	0.0579	0	0.0362	0.0618	0	165	131	120	179	184	117	13	3	0	2	3	0	chr4_4_2	20504811	20515178	+	FxaYL_442g0239540	-- && ALY3_ARATH RecName: Full=Protein ALWAYS EARLY 3; Short=AtALY3;	--	--	PREDICTED: protein ALWAYS EARLY 3 [Fragaria vesca subsp. vesca]	A0A2P6QY75_ROSCH SubName: Full=Putative transcription factor MYB/SANT family {ECO:0000313|EMBL:PRQ39124.1};	Retinoblastoma pathway protein LIN-9/chromatin-associated protein Aly	GO:0070176,DRM complex; GO:0005654,nucleoplasm; GO:0003677,DNA binding; GO:0051726,regulation of cell cycle; GO:0006357,regulation of transcription by RNA polymerase II; GO:0000003,reproduction; GO:0006351,DNA-templated transcription; GO:0003674,molecular_function; GO:0003676,nucleic acid binding; GO:0005488,binding; GO:0097159,organic cyclic compound binding; GO:1901363,heterocyclic compound bin…	PF06584.16:DIRP	MYB-related	TF	MYB->MYB-related
FxaYL_121g0711790	8.7107	5.3707	6.8283	1.4794	1.8741	1.3692	2.2864	2.0868	0.9123	0	0.0305	0.0881	235	137	150	45	63	44	74	73	33	0	1	3	chr1_2_1	9488243	9494733	-	FxaYL_121g0711790	-- && TRB1_ARATH RecName: Full=Telomere repeat-binding factor 1; Short=AtTRB1; AltName: Full=MYB transcription factor;	K09422 transcription factor MYB, plant | (RefSeq) telomere repeat-binding factor 2 (A)	--	PREDICTED: telomere repeat-binding factor 2 [Fragaria vesca subsp. vesca]	F2QKW6_ROSRU RecName: Full=MYB transcription factor {ECO:0000256|ARBA:ARBA00032813};	--	GO:0000785,chromatin; GO:0005730,nucleolus; GO:0000786,nucleosome; GO:0005634,nucleus; GO:0032991,protein-containing complex; GO:0003700,DNA-binding transcription factor activity; GO:0003691,double-stranded telomeric DNA binding; GO:1990841,promoter-specific chromatin binding; GO:0042803,protein homodimerization activity; GO:0000976,transcription cis-regulatory region binding; GO:0006334,nucleoso…	PF00538.22:linker histone H1 and H5 family	MYB-related	TF	MYB->MYB-related
FxaYL_221g0487690	2.1517	43.6723	26.4806	0.203	1.4145	0.3651	2.2515	0.1412	1.4681	0.0828	0.0188	0.2539	94	1804	942	10	77	19	118	8	86	5	1	14	chr2_2_1	826573	834572	+	FxaYL_221g0487690	-- && APX3_ARATH RecName: Full=L-ascorbate peroxidase 3; Short=AtAPx03; EC=1.11.1.11;	K00434 L-ascorbate peroxidase [EC:1.11.1.11] | (RefSeq) L-ascorbate peroxidase 3, peroxisomal (A)	ko00053: Ascorbate and aldarate metabolism; ko00480: Glutathione metabolism; ko01100: Metabolic pathways	PREDICTED: L-ascorbate peroxidase 3, peroxisomal [Fragaria vesca subsp. vesca]	A0A2I6PN18_ROSHC RecName: Full=L-ascorbate peroxidase {ECO:0000256|ARBA:ARBA00012940}; EC=1.11.1.11 {ECO:0000256|ARBA:ARBA00012940};	--	GO:0009507,chloroplast; GO:0009941,chloroplast envelope; GO:0046861,glyoxysomal membrane; GO:0016021,integral component of membrane; GO:0005739,mitochondrion; GO:0005778,peroxisomal membrane; GO:0005777,peroxisome; GO:0000325,plant-type vacuole; GO:0005886,plasma membrane; GO:0009506,plasmodesma; GO:0009536,plastid; GO:0005773,vacuole; GO:0020037,heme binding; GO:0016688,L-ascorbate peroxidase ac…	PF00141.26:Peroxidase	MYB-related	TF	MYB->MYB-related
FxaYL_511g0665320	6.4028	8.2479	7.4906	0.0538	0.1218	0.1528	0	0.0468	0.0453	0.022	0	0.0481	211	257	201	2	5	6	0	2	2	1	0	2	chr5_1_1	21013687	21018235	-	FxaYL_511g0665320	-- && RDM1_ARATH RecName: Full=Protein RDM1; AltName: Full=Protein RNA-directed DNA methylation 1;	K09422 transcription factor MYB, plant | (RefSeq) transcription factor TT2-like (A)	--	PREDICTED: protein RDM1-like [Fragaria vesca subsp. vesca]	A0A2P6QUM3_ROSCH SubName: Full=Uncharacterized protein {ECO:0000313|EMBL:PRQ37882.1};	--	GO:0005654,nucleoplasm; GO:0005634,nucleus; GO:0000419,RNA polymerase V complex; GO:0003677,DNA binding; GO:0043621,protein self-association; GO:0006306,DNA methylation; GO:0044030,regulation of DNA methylation; GO:0070918,small regulatory ncRNA processing; GO:0003674,molecular_function; GO:0003676,nucleic acid binding; GO:0005488,binding; GO:0097159,organic cyclic compound binding; GO:1901363,he…	PF09187.13:RNA-directed DNA methylation 1	MYB-related	TF	MYB->MYB-related
FxaYL_342g0221410	4.0177	2.8833	3.818	0	0	0.0402	0	0	0	0	0	0	84	57	65	0	0	1	0	0	0	0	0	0	chr3_4_2	29955238	29958938	-	FxaYL_342g0221410	-- && --	--	--	PREDICTED: uncharacterized protein LOC101311266 [Fragaria vesca subsp. vesca]	A0A2P6QMS7_ROSCH SubName: Full=Putative transcription factor MYB-HB-like family {ECO:0000313|EMBL:PRQ35477.1};	--	--	PF00249.34:Myb-like DNA-binding domain	MYB-related	TF	MYB->MYB-related
FxaYL_511g0693410	0.2272	0.2429	0.2058	0.0551	0.0668	0.0594	0	0	0.0009	0.0009	0	0	183	185	135	50	67	57	0	0	1	1	0	0	chr5_1_1	1724000	1818491	-	FxaYL_511g0693410	-- && 1A1C_SOYBN RecName: Full=1-aminocyclopropane-1-carboxylate synthase; Short=ACC synthase; EC=4.4.1.14; AltName: Full=S-adenosyl-L-methionine methylthioadenosine-lyase;	K01115 phospholipase D1/2 [EC:3.1.4.4] | (RefSeq) uncharacterized LOC101313411 (A)	ko00564: Glycerophospholipid metabolism; ko00565: Ether lipid metabolism; ko01100: Metabolic pathways; ko01110: Biosynthesis of secondary metabolites; ko04144: Endocytosis	PREDICTED: uncharacterized protein LOC101315437 [Fragaria vesca subsp. vesca]	A0A2P6QHW0_ROSCH SubName: Full=Putative toll-like receptor, P-loop containing nucleoside triphosphate hydrolase {ECO:0000313|EMBL:PRQ33767.1};	1-aminocyclopropane-1-carboxylate synthase, and related proteins	GO:0016847,1-aminocyclopropane-1-carboxylate synthase activity; GO:0030170,pyridoxal phosphate binding; GO:0008483,transaminase activity; GO:0006520,cellular amino acid metabolic process; GO:0009693,ethylene biosynthetic process; GO:0009835,fruit ripening; GO:0003674,molecular_function; GO:0003824,catalytic activity; GO:0016829,lyase activity; GO:0016846,carbon-sulfur lyase activity; GO:0005488,b…	PF01582.23:TIR domain	MYB-related	TF	MYB->MYB-related
FxaYL_521g0750420	0.248	0.5837	1.1004	0.0027	0.0025	0.0026	0.0078	0.0024	0.0092	0.0022	0	0	80	178	289	1	1	1	3	1	4	1	0	0	chr5_2_1	5953253	5992981	+	FxaYL_521g0750420	-- && MYB62_ARATH RecName: Full=Transcription factor MYB62 {ECO:0000303|PubMed:9839469}; AltName: Full=Myb-related protein 62 {ECO:0000303|PubMed:9839469}; Short=AtMYB62 {ECO:0000303|PubMed:9839469};	K09422 transcription factor MYB, plant | (RefSeq) transcription factor MYB108-like (A)	--	PREDICTED: synaptotagmin-5 [Fragaria vesca subsp. vesca]	A0A2P6P3P6_ROSCH SubName: Full=Putative C2 domain-containing protein {ECO:0000313|EMBL:PRQ16556.1};	Ca2+-dependent lipid-binding protein CLB1/vesicle protein vp115/Granuphilin A, contains C2 domain	GO:0005634,nucleus; GO:0003700,DNA-binding transcription factor activity; GO:0043565,sequence-specific DNA binding; GO:0016036,cellular response to phosphate starvation; GO:0009740,gibberellic acid mediated signaling pathway; GO:0009686,gibberellin biosynthetic process; GO:0010373,negative regulation of gibberellin biosynthetic process; GO:0045892,negative regulation of DNA-templated transcriptio…	PF00168.33:C2 domain	MYB-related	TF	MYB->MYB-related
FxaYL_632g0009020	590.604	584.115	612.801	0	0.4154	108.634	50.4819	36.3261	0	0.749	0	0	1141	1067	964	0	1	250	117	91	0	2	0	0	chr6_3_2	30740958	30741656	-	FxaYL_632g0009020	-- && CPC_ARATH RecName: Full=Transcription factor CPC; AltName: Full=Protein CAPRICE;	K09422 transcription factor MYB, plant | (RefSeq) MYB-like transcription factor ETC3 (A)	--	MYB-like transcription factor ETC1 [Rosa chinensis]	A0A2P6S2E7_ROSCH SubName: Full=Putative transcription factor MYB-HB-like family {ECO:0000313|EMBL:PRQ52845.1};	--	GO:0005634,nucleus; GO:0003700,DNA-binding transcription factor activity; GO:0000976,transcription cis-regulatory region binding; GO:0030154,cell differentiation; GO:0009913,epidermal cell differentiation; GO:0010063,positive regulation of trichoblast fate specification; GO:0010376,stomatal complex formation; GO:0003674,molecular_function; GO:0140110,transcription regulator activity; GO:0001067,t…	PF00249.34:Myb-like DNA-binding domain	MYB-related	TF	MYB->MYB-related

## Sheet: Table S2
Index	Quantitative ion	Qualitative ion	Molecular weight (Da)	Formula	Compounds	Class I	CAS	NIST_RI	Odor	Threshold	cpd_ID	HM1	HM2	HM3	DX1	DX2	DX3	FY1	FY2	FY3	RF1	RF2	RF3	kegg_map	DX_vs_HM_VIP	DX_vs_HM_P-value	DX_vs_HM_Fold_Change	DX_vs_HM_Log2FC	DX_vs_HM_Type	FY_vs_DX_VIP	FY_vs_DX_P-value	FY_vs_DX_Fold_Change	FY_vs_DX_Log2FC	FY_vs_DX_Type	FY_vs_HM_VIP	FY_vs_HM_P-value	FY_vs_HM_Fold_Change	FY_vs_HM_Log2FC	FY_vs_HM_Type	HM_vs_DX_VIP	HM_vs_DX_P-value	HM_vs_DX_Fold_Change	HM_vs_DX_Log2FC	HM_vs_DX_Type	RF_vs_DX_VIP	RF_vs_DX_P-value	RF_vs_DX_Fold_Change	RF_vs_DX_Log2FC	RF_vs_DX_Type
WAMW2198	43	107	265.967	C10H9Cl3O2	Benzenemethanol, .alpha.-(trichloromethyl)-, acetate	Ester	90-17-5	1559	heavy, rose, floral, powdery, balsamic, soapy	-	-	992.161759094354	1308.16854254165	1337.58402355974	44995.4143881885	44247.5785813036	44928.051019292	1895946.24595275	1890135.93951671	2131945.49959484	554824.686637995	498803.168566702	552671.152052301	-	1.05011	1.04478e-06	36.8813	5.20482	up	1.2196	0.00170239	44.1081	5.46297	up	1.04674	0.00162836	1626.76	10.6678	up	1.05011	1.04478e-06	0.027114	-5.20482	down	1.23326	0.00138947	11.972	3.5816	up
XMW0842*458	161	122	222.198	C15H26O	4aH-Cycloprop[e]azulen-4a-ol, decahydro-1,1,4,7-tetramethyl-, [1aR-(1a.alpha.,4.beta.,4a.beta.,7.alpha.,7a.beta.,7b.alpha.)]-	Terpenoids	5986-49-2	1568	-	-	-	2307.57131909194	2831.94800843829	2812.18687838765	74243.1763660191	72898.5435951604	75829.3238495245	3293426.75805039	3260326.87354884	3798586.13858653	860043.966357805	771233.148945079	854543.10037407	-	1.05074	7.87548e-05	28.0407	4.80945	up	1.21945	0.00264964	46.4291	5.53696	up	1.04683	0.00254153	1301.9	10.3464	up	1.05074	7.87548e-05	0.0356625	-4.80945	down	1.23301	0.00143584	11.1486	3.47879	up
XMW0027*458	161	122	222.198	C15H26O	Ledol	Terpenoids	577-27-5	1565	-	-	C09698	2307.57131909194	2831.94800843829	2812.18687838765	74243.1763660191	72898.5435951604	75829.3238495245	3293426.75805039	3260326.87354884	3798586.13858653	860043.966357805	771233.148945079	854543.10037407	-	1.05074	7.87548e-05	28.0407	4.80945	up	1.21945	0.00264964	46.4291	5.53696	up	1.04683	0.00254153	1301.9	10.3464	up	1.05074	7.87548e-05	0.0356625	-4.80945	down	1.23301	0.00143584	11.1486	3.47879	up
XMW1170*142	136	121	238.193	C15H26O2	Butanoic acid, 2-methyl-, 3,7-dimethyl-2,6-octadienyl ester, (Z)-	Ester	51117-19-2	1576	-	-	-	3124.40950247214	3117.42447290063	3303.9834492953	86432.9512008135	86803.9286093832	88430.7512409598	3820861.60795243	3786869.65555077	4404446.77746679	999135.192708803	899368.511435161	985001.545473329	-	1.05136	4.54703e-05	27.4118	4.77672	up	1.21936	0.00260817	45.9062	5.52062	up	1.04678	0.00250035	1258.37	10.2973	up	1.05136	4.54703e-05	0.0364807	-4.77672	down	1.23322	0.0012647	11.0197	3.46202	up
YZMW0085	121	137	167.022	C7H5NO4	Benzoic acid, 3-nitro-	Acid	121-92-6	1583	-	134	-	1580.05341088879	1904.20099603287	1813.81200535598	47085.5415495807	45494.6261561941	47465.4228633475	2120451.39674546	2093966.62397789	2440605.41356285	528072.275286069	478371.599469902	523619.21730859	-	1.05101	0.000127779	26.4333	4.72429	up	1.21952	0.00262018	47.5204	5.57048	up	1.04688	0.00251606	1256.12	10.2948	up	1.05101	0.000127779	0.037831	-4.72429	down	1.23301	0.00115547	10.9255	3.44962	up
D441*142	136	121	238.193	C15H26O2	Butanoic acid, 3-methyl-, 3,7-dimethyl-2,6-octadienyl ester, (Z)-	Ester	3915-83-1	1582	sweaty, floral, rose, bergamot, citrus, fruity	-	-	3124.40950247214	3117.42447290063	3237.13721592737	83762.75816729	83938.9437354208	85158.9751681906	3771684.41353922	3736499.2293261	4344566.84245257	984083.197229891	885392.573330775	969088.711212129	-	1.05143	2.5594e-05	26.676	4.73747	up	1.21938	0.00258788	46.8746	5.55074	up	1.04679	0.0024831	1250.43	10.2882	up	1.05143	2.5594e-05	0.0374869	-4.73747	down	1.23325	0.00126415	11.2258	3.48875	up
XMW1169*142	136	121	238.193	C15H26O2	Butanoic acid, 2-methyl-, 3,7-dimethyl-2,6-octadienyl ester, (E)-	Ester	68705-63-5	1596	fruity, apple, rose	-	-	3124.40950247214	3117.42447290063	3237.13721592737	83762.75816729	83938.9437354208	85158.9751681906	3771684.41353922	3736499.2293261	4344566.84245257	984083.197229891	885392.573330775	969088.711212129	-	1.05143	2.5594e-05	26.676	4.73747	up	1.21938	0.00258788	46.8746	5.55074	up	1.04679	0.0024831	1250.43	10.2882	up	1.05143	2.5594e-05	0.0374869	-4.73747	down	1.23325	0.00126415	11.2258	3.48875	up
KMW0638*142	136	121	238.193	C15H26O2	Geranyl isovalerate	Ester	109-20-6	1606	green, fruity, apple, blueberry, pineapple	-	-	3124.40950247214	3117.42447290063	3237.13721592737	83762.75816729	83938.9437354208	85158.9751681906	3771684.41353922	3736499.2293261	4344566.84245257	984083.197229891	885392.573330775	969088.711212129	-	1.05143	2.5594e-05	26.676	4.73747	up	1.21938	0.00258788	46.8746	5.55074	up	1.04679	0.0024831	1250.43	10.2882	up	1.05143	2.5594e-05	0.0374869	-4.73747	down	1.23325	0.00126415	11.2258	3.48875	up
NMW0242	121	137	165.079	C9H11NO2	Benzocaine	Ester	94-09-7	1566	-	330	C07527	1832.24257107557	2178.45036514298	2248.9120210878	53454.8579897815	52416.4660865224	55442.0880275015	2245128.77319846	2226778.61036888	2577294.88971153	603342.317430569	543449.080067619	596769.514566554	-	1.0507	0.000226357	25.7705	4.68765	up	1.21946	0.00245089	43.6988	5.44952	up	1.04681	0.00234571	1126.14	10.1372	up	1.0507	0.000226357	0.038804	-4.68765	down	1.23286	0.00126328	10.8085	3.4341	up
KMW0630*381	93	123	222.198	C15H26O	1,6,10-Dodecatrien-3-ol, 3,7,11-trimethyl-, (E)-	Terpenoids	40716-66-3	1567.71888028589	floral, green, citrus, woody, waxy	0.25	-	6095.06612806751	6627.37207031306	7354.9240214239	179841.267060991	179535.730918718	185679.524034716	7113005.93118829	7101578.94821462	8154887.80506819	1996617.50292292	1802968.13590081	1982639.45758564	-	1.05084	8.14292e-05	27.1478	4.76276	up	1.21941	0.00229573	41.0406	5.35898	up	1.04676	0.00219009	1114.16	10.1217	up	1.05084	8.14292e-05	0.0368354	-4.76276	down	1.23312	0.00126056	10.6085	3.40715	up
WMW0043*381	93	123	222.198	C15H26O	Nerolidol	Terpenoids	142-50-7	1544	mild, floral	-	-	6095.06612806751	6627.37207031306	7354.9240214239	179841.267060991	179535.730918718	185679.524034716	7113005.93118829	7101578.94821462	8154887.80506819	1996617.50292292	1802968.13590081	1982639.45758564	-	1.05084	8.14292e-05	27.1478	4.76276	up	1.21941	0.00229573	41.0406	5.35898	up	1.04676	0.00219009	1114.16	10.1217	up	1.05084	8.14292e-05	0.0368354	-4.76276	down	1.23312	0.00126056	10.6085	3.40715	up
KMW0624*381	93	123	222.198	C15H26O	Cis-Nerolidol	Terpenoids	3790-78-1	1544	waxy, floral	64	-	6095.06612806751	6627.37207031306	7354.9240214239	179841.267060991	179535.730918718	185679.524034716	7113005.93118829	7101578.94821462	8154887.80506819	1996617.50292292	1802968.13590081	1982639.45758564	-	1.05084	8.14292e-05	27.1478	4.76276	up	1.21941	0.00229573	41.0406	5.35898	up	1.04676	0.00219009	1114.16	10.1217	up	1.05084	8.14292e-05	0.0368354	-4.76276	down	1.23312	0.00126056	10.6085	3.40715	up
KMW0643	123	41	220.183	C15H24O	Caryophyllene oxide	Terpenoids	1139-30-6	1581	sweet, fresh, dry, woody, spicy	0.41	C16908	2273.68978222671	2362.83400170914	2165.12040603656	56339.9680653434	55549.3808507438	57641.307799566	2356697.65214158	2340402.03135558	2706397.83666795	631553.886398039	571466.314934458	627187.586306883	-	1.05149	0.000111457	24.925	4.63952	up	1.21945	0.00244135	43.6706	5.44859	up	1.04683	0.00233599	1088.49	10.0881	up	1.05149	0.000111457	0.0401204	-4.63952	down	1.2331	0.0012069	10.7957	3.43239	up
XMW0049	137	109	208.183	C14H24O	2,4,4-Trimethyl-3-(3-methylbutyl)cyclohex-2-enone	Ketone	88725-82-0	1578	-	-	-	672.584804229789	728.452165969911	792.001215728822	16528.6568064895	17303.7416023422	17370.300532869	699793.300157974	694731.331762073	803854.005490481	183157.534524278	165682.967747971	182506.387324464	-	1.05092	0.000222094	23.3478	4.54522	up	1.21915	0.00245827	42.9348	5.42408	up	1.04678	0.00235128	1002.44	9.96929	up	1.05092	0.000222094	0.0428305	-4.54522	down	1.23337	0.00124727	10.3773	3.37536	up
XMW1132	108	53	108.044	C4H4N4	3-Amino-4-pyrazolecarbonitrile	Heterocyclic compound	16617-46-2	1567	-	-	-	734.409407043521	912.719356964178	863.599951812804	17499.5608152329	16883.663528505	17467.3364205643	683254.978219562	678123.275746069	783071.173480368	186845.389360338	169655.450002702	185488.582528551	-	1.05069	5.63921e-05	20.6516	4.36818	up	1.21954	0.00238896	41.3583	5.3701	up	1.04686	0.00228115	854.114	9.73829	up	1.05069	5.63921e-05	0.0484224	-4.36818	down	1.23307	0.00112385	10.4529	3.38583	up
XMW1107	69	113	182.106	C9H14N2O2	N,N'-Methylenebismethacrylamide	Amine	2359-15-1	1566	-	-	-	12571.2843825689	9907.92204797446	9874.60675293051	234009.813757102	232367.437636863	241147.125873192	8792752.2982506	8760410.08038551	9974950.92090797	2542008.39638012	2292851.97846251	2529649.78869262	-	1.04997	3.25261e-05	21.8683	4.45077	up	1.21948	0.00199071	38.9077	5.28198	up	1.04625	0.0018951	850.846	9.73275	up	1.04997	3.25261e-05	0.0457282	-4.45077	down	1.23307	0.00131804	10.4088	3.37974	up
XMW0471	82	123	204.115	C13H16O2	3-Hexen-1-ol, benzoate, (Z)-	Ester	25152-85-6	1570	fresh, green, leafy, floral, orchid, balsamic, fatty	0.5	-	1280.36911172495	1339.77993652354	1721.55591030897	27563.4865927761	27059.0066321438	27335.8464574002	1086511.84146752	1087645.06340863	1241703.50542742	299025.830311308	269896.943050808	297108.352085172	-	1.04914	2.27977e-08	18.877	4.23856	up	1.21952	0.00214409	41.678	5.38121	up	1.04642	0.00204795	786.756	9.61977	up	1.04914	2.27977e-08	0.0529745	-4.23856	down	1.23326	0.00128978	10.5667	3.40146	up
NMW0249	81	69	218.203	C16H26	(3E,7E)-4,8,12-Trimethyltrideca-1,3,7,11-tetraene	Terpenoids	62235-06-7	1580.69129916567	-	-	C20700	4423.31905456572	4489.03538269076	4688.28191763341	85972.9003067098	85609.9476359337	88505.348035714	3304931.03383599	3288681.31156476	3768207.931987	920230.126338041	833765.556914329	911966.7618652	ko00904,ko01110	1.05136	0.000110047	19.1232	4.25725	up	1.21944	0.00217187	39.8396	5.31613	up	1.0468	0.00207055	761.863	9.57339	up	1.05136	0.000110047	0.0522924	-4.25725	down	1.23313	0.00116524	10.2502	3.35758	up
KMW0678	109	135	222.198	C15H26O	4,8-Methanoazulen-9-ol, decahydro-2,2,4,8-tetramethyl-, stereoisomer	Terpenoids	4586-22-5	1566	woody, spicy, earthy	-	-	2551.38791262827	2622.94151428234	2912.37988192765	47730.7256923871	47385.7522959333	49682.9751458784	1937163.3307687	1925217.66274234	2226216.46892887	523335.087098804	474389.510640686	519968.250963397	-	1.05093	0.000181104	17.9059	4.16236	up	1.2194	0.00245657	42.0485	5.39398	up	1.04674	0.00234875	752.914	9.55634	up	1.05093	0.000181104	0.0558477	-4.16236	down	1.23301	0.0011637	10.4813	3.38975	up
XMW1417	67	82	226.193	C14H26O2	Octanoic acid, 3-hexenyl ester, (Z)-	Ester	61444-41-5	1562	green, leafy, orchid, kiwi, metallic, fruity, asparagus, lettuce	-	-	2555.12270886247	3029.79346914691	3454.1242006075	49905.8981050464	50663.9952411243	51797.2534376575	1962657.95716636	1952613.04058495	2222202.31849693	556771.267508934	503507.888894947	552611.686525413	-	1.0494	7.62383e-06	16.8566	4.07524	up	1.21939	0.00194973	40.2808	5.33202	up	1.04661	0.00186035	678.996	9.40726	up	1.0494	7.62383e-06	0.0593241	-4.07524	down	1.23325	0.00121955	10.5856	3.40403	up
YZMW0221	100	42	171.126	C9H17NO2	Cyclooctanecarboxylic acid, 1-amino-	Acid	28248-38-6	1588	-	340	-	156.349667984024	156.349667984024	156.349667984024	956.404587829672	781.74833992012	866.207355682434	99581.1132134741	88441.7542139305	105070.839578891	2427.26958219925	2149.99734651196	2468.04134873977	-	1.04911	0.00498205	5.55243	2.47312	up	1.21996	0.00254033	112.54	6.81429	up	1.04673	0.00250575	624.868	9.28741	up	1.04911	0.00498205	0.180101	-2.47312	down	1.21879	0.00100457	2.7052	1.43573	up
KMW0530*352	93	69	196.146	C12H20O2	Geranyl acetate	Terpenoids	105-87-3	1384.01098901099	lemon	0.1	C09861	1949456.02889681	1819497.06541609	1967062.94367428	118.3226654174792	118.3226654174792	118.3226654174792	1227.85144187927	1652.17598591612	829.284091079712	1025.18493286133	832.432594665521	591.613327087396	-	1.05153	0.000591839	6.18841e-05	-13.9801	down	1.20217	0.0423069	10.4497	3.38539	up	1.04565	0.000592358	0.00064667	-10.5947	down	1.05153	0.000591839	16159.2	13.9801	up	1.21195	0.0307941	6.89986	2.78657	up
w09*261	69	41	138.141	C10H18	2,6-Octadiene, 2,6-dimethyl-	Terpenoids	2792-39-4	978	-	-	-	452.676356884762	452.676356884762	452.676356884762	2798.99546752928	2263.38178442381	2269.73384487913	452.676356884762	452.676356884762	452.676356884762	32958.8960146483	28836.3560050047	33853.6951514281	-	1.04781	0.00785062	5.39908	2.43271	up	1.21356	0.00785062	0.185217	-2.43271	down	-	-	-	-	-	1.04781	0.00785062	0.185217	-2.43271	down	1.23086	0.0024637	13.0452	3.70545	up
NMW0238	154	137	154.027	C7H6O4	Benzoic acid, 3,4-dihydroxy-	Acid	99-50-3	1557	mild, phenol, balsamic	30	C00230	115.72684439698601	115.72684439698601	115.72684439698601	578.63422198493	115.72684439698601	755.89555139168	32928.2161207899	32963.2647976089	38240.3449793715	8069.16440332109	7380.45801098705	8041.42336538778	ko00400,ko01100,ko01110	0.741396	0.193846	4.17724	2.06255	insig	1.18703	0.00240567	71.8023	6.16596	up	1.04677	0.00259253	299.936	8.22851	up	0.741396	0.193846	0.239392	-2.06255	insig	1.14081	1.93223e-05	16.1979	4.01773	up
WMW0052	107	93	204.188	C15H24	(E)-1-Methyl-4-(6-methylhept-5-en-2-ylidene)cyclohex-1-ene	Terpenoids	53585-13-0	1533	-	-	-	231.66808115844	231.66808115844	231.66808115844	1574.58611282346	1158.3404057922	1528.56407882688	60798.1339158315	60946.7858342273	65930.1855889268	15501.3964263912	13822.8250738522	15419.7163768307	-	1.04552	0.01206	6.1316	2.61626	up	1.21951	0.000711861	44.0398	5.46074	up	1.04682	0.000731349	270.034	8.077	up	1.04552	0.01206	0.163089	-2.61626	down	1.22665	0.000971268	10.4996	3.39226	up
XMW0025	93	119	150.068	C9H10O2	Paroxypropione	Ketone	70-70-2	1534.18854415274	phenol	-	C13342	284.120537414546	284.120537414546	284.120537414546	2001.79741375729	2313.68232113643	1420.60268707273	74725.0033864123	73353.5627311388	80578.6404946884	20021.7733408809	16887.1931907346	18456.6165888669	-	1.03906	0.0248806	6.72963	2.75053	up	1.21515	0.000767983	39.863	5.31698	up	1.04682	0.000850129	268.263	8.06751	up	1.03906	0.0248806	0.148596	-2.75053	down	1.22581	0.0015703	9.65216	3.27085	up
D446	98	81	224.141	C13H20O3	Octanoic acid, 2-furanylmethyl ester	Ester	39252-03-4	1566	sweet, waxy, metallic, fruity, peach	-	-	310.851396441686	310.851396441686	310.851396441686	1792.58954641741	1791.27617626971	1554.25698220843	77687.5790460245	76858.1506573529	87799.8210918621	20856.6438770772	18315.3529791889	21082.7093119222	-	1.04977	0.00317875	5.50973	2.46198	up	1.21908	0.00196395	47.1662	5.55968	up	1.04679	0.00190484	259.873	8.02166	up	1.04977	0.00317875	0.181497	-2.46198	down	1.23307	0.00217152	11.727	3.55176	up
KMW0650*382	111	123	222.198365	C15H26O	β-CARYOPHYLLENE ALCOHOL	Terpenoids	472-97-9	1568	warm, woody, moss, spicy, earthy	-	-	1403.653222381744	1403.653222381744	1403.653222381744	7388.48713519366	7313.29345385821	7018.26611190872	340066.039467912	348932.019301714	388803.828851335	91069.8262135098	81034.5275337605	90363.8558727504	-	1.05128	0.000374517	5.15798	2.36681	up	1.21949	0.00180699	49.6224	5.63292	up	1.0468	0.00174958	255.952	7.99973	up	1.05128	0.000374517	0.193874	-2.36681	down	1.23341	0.00160179	12.0841	3.59504	up
XMW0389*382	111	123	222.198	C15H26O	Caryophyllenyl alcohol	Terpenoids	913176-41-7	1574	-	-	-	1403.653222381744	1403.653222381744	1403.653222381744	7388.48713519366	7313.29345385821	7018.26611190872	340066.039467912	348932.019301714	388803.828851335	91069.8262135098	81034.5275337605	90363.8558727504	-	1.05128	0.000374517	5.15798	2.36681	up	1.21949	0.00180699	49.6224	5.63292	up	1.0468	0.00174958	255.952	7.99973	up	1.05128	0.000374517	0.193874	-2.36681	down	1.23341	0.00160179	12.0841	3.59504	up
XMW0249*066	119	105	204.188	C15H24	Naphthalene, 1,2,3,4,4a,7-hexahydro-1,6-dimethyl-4-(1-methylethyl)-	Terpenoids	16728-99-7	1533	-	-	-	143.966050103757	143.966050103757	143.966050103757	956.18728225708	808.185196227989	719.830250518785	28902.9920335688	31224.6136062005	40700.9418418571	9442.6666817625	7085.95406494128	9602.18518569931	-	1.04671	0.0100065	5.75183	2.52402	up	1.21719	0.0118781	40.5879	5.34298	up	1.04634	0.0114278	233.454	7.867	up	1.04671	0.0100065	0.173858	-2.52402	down	1.2271	0.0100755	10.5188	3.3949	up
GGMW0193	74	43	132.042	C5H8O4	Propanedioic acid, dimethyl ester	Ester	108-59-8	916	-	4360	-	11220.694443756	11532.8457200621	11696.085414215	750717.795060251	750554.15053866	714522.332499323	2699970.65425029	2559040.22927385	2700947.67992692	852377.172201593	978438.213168099	984379.692672356	-	1.05143	0.000273512	64.3198	6.00719	up	1.21901	0.000297444	3.59237	1.84494	up	1.04681	0.000318216	231.061	7.85213	up	1.05143	0.000273512	0.0155473	-6.00719	down	1.14961	0.0354358	1.27051	0.345411	insig
XMW0802	148	147	148.064	C8H8N2O	2-Hydroxymethylbenzimidazole	Heterocyclic compound	22128-99-0	1569	-	-	-	2753.70466961082	2753.70466961082	2753.70466961082	13768.5233480541	14280.4780020459	14594.0858496565	604801.458887308	601894.473433941	697106.292547161	161020.728467879	143983.210158567	159246.713647155	-	1.0513	0.000440443	5.16191	2.3679	up	1.21919	0.00252872	44.645	5.48043	up	1.04677	0.00243935	230.453	7.84833	up	1.0513	0.000440443	0.193727	-2.3679	down	1.23312	0.00145013	10.8869	3.44452	up
KMW0503	92	119	151.063	C8H9NO2	Methyl anthranilate	Ester	134-20-3	1348.50993377483	fruity, grape, orange, flowery, neroli	0.003	C20634	221.23045689697202	221.23045689697202	221.23045689697202	1318.78026901245	1164.96205303955	1106.15228448486	52935.5605223845	47340.1239975736	52134.4447779387	4606.86193521115	3909.76602041623	4581.60512585445	-	1.04943	0.00419696	5.40898	2.43536	up	1.21977	0.0012221	42.4553	5.40787	up	1.04672	0.00119074	229.64	7.84323	up	1.04943	0.00419696	0.184878	-2.43536	down	1.22576	0.00309127	3.64864	1.86736	up
KMW0623	204	93	204.188	C15H24	1,5-Cyclodecadiene, 1,5-dimethyl-8-(1-methylethylidene)-, (E,E)-	Terpenoids	15423-57-1	1557	woody, earthy, spicy	-	C09672	1168.836068737892	1168.836068737892	1168.836068737892	5867.7068458257	5844.18034368946	6040.05967944388	247185.100682656	242402.620804345	281913.308002251	66942.2714420831	60909.7439584097	66293.1311904964	ko00909	1.05144	0.000169047	5.06257	2.33987	up	1.21942	0.00244589	43.4601	5.44162	up	1.04677	0.0023568	220.02	7.78149	up	1.05144	0.000169047	0.197528	-2.33987	down	1.2332	0.00104455	10.9366	3.45109	up
NMW0240	138	121	138.032	C7H6O3	Benzoic acid, 4-hydroxy-	Acid	99-96-7	1558	phenol, nutty	5	C00156	554.5539810272601	554.5539810272601	554.5539810272601	2881.82468949912	2847.15278036519	2772.7699051363	116543.496456121	113435.497414907	133161.49221523	25741.4603511374	22992.011691805	24875.5455787985	ko00130,ko00790,ko01100,ko01110,ko01240	1.05138	0.000199129	5.11026	2.3534	up	1.21939	0.00267187	42.7136	5.41662	up	1.04675	0.00257271	218.278	7.77002	up	1.05138	0.000199129	0.195685	-2.3534	down	1.23313	0.00137489	8.6581	3.11405	up
XMW0703	112	117	228.209	C14H28O2	Hexanoic acid, octyl ester	Ester	4887-30-3	1570	-	5	-	188.2195921264864	188.2195921264864	188.2195921264864	994.254985427946	941.097960632432	1044.65637402355	37201.1571326313	37785.8590181295	42676.4931018697	10237.1614588633	9003.46533252052	9955.6555336314	-	1.05088	0.00137619	5.27754	2.39987	up	1.21955	0.00205028	39.4843	5.30321	up	1.04679	0.00197194	208.38	7.70307	up	1.05088	0.00137619	0.189482	-2.39987	down	1.23178	0.00171756	9.79738	3.2924	up
QWMW1276	55	141	228.209	C14H28O2	Nonanoic acid, 3-methylbutyl ester	Ester	7779-70-6	1559	fruity, oily, apricot, floral	2	-	11104.721288160321	11104.721288160321	11104.721288160321	56557.5711942194	55523.6064408016	57964.5964381159	2180012.09866479	2174653.16676868	2469570.74205738	626940.559863099	568396.030929378	621703.572992493	-	1.05141	0.000240806	5.10431	2.35172	up	1.21954	0.0019228	40.1318	5.32667	up	1.04679	0.00184723	204.845	7.67839	up	1.05141	0.000240806	0.195913	-2.35172	down	1.23305	0.0011423	10.6856	3.4176	up
YZMW0568	118	109	151.046	C8H9NS	Ethanethioamide, N-phenyl-	Amine	637-53-6	1562	-	1.5	-	171.0389042022882	171.0389042022882	171.0389042022882	954.766326919637	855.194521011441	897.071938705536	33229.1698730179	33201.5987109696	37575.1880346696	9790.52559729097	8632.63340101707	9096.21417073146	-	1.05074	0.00155424	5.27567	2.39935	up	1.2198	0.00184075	38.4206	5.26381	up	1.04679	0.00177	202.695	7.66316	up	1.05074	0.00155424	0.18955	-2.39935	down	1.23173	0.00154299	10.1659	3.34566	up
NMW0245	58	135	193.11	C11H15NO2	N-Methyl-3,4-methylenedioxyamphetamine	Amine	42542-10-9	1568	-	-	C07577	158.9967244018558	158.9967244018558	794.983622009279	1587.741190674	1520.66030358904	1598.14206704727	72308.4465493817	71371.9716375776	81280.3801288495	19651.6785465718	18189.4063482837	19560.5372080708	-	0.893658	0.0285786	4.22879	2.08024	insig	1.21968	0.00184447	47.7975	5.57886	up	1.02793	0.00171558	202.125	7.65911	up	0.893658	0.0285786	0.236474	-2.08024	insig	1.23314	0.000703856	12.1961	3.60835	up
XMW0836*378	59	93	222.198	C15H26O	3,7-Cyclodecadiene-1-methanol, .alpha.,.alpha.,4,8-tetramethyl-, [s-(Z,Z)]	Terpenoids	21657-90-9	1559	-	-	-	386.728773596228	386.728773596228	386.728773596228	2238.71795347614	1933.64386798114	2033.61135391253	73859.3306454662	74245.4464406782	84383.8067665752	20713.0471569233	19009.8209862079	21111.790656313002	-	1.05013	0.00283808	5.34912	2.4193	up	1.21976	0.00206793	37.4621	5.22736	up	1.04678	0.00199076	200.389	7.64666	up	1.05013	0.00283808	0.186947	-2.4193	down	1.23201	0.00103642	9.8026	3.29316	up
KMW0617*378	59	93	222.198	C15H26O	Cyclohexanemethanol, 4-ethenyl-.alpha.,.alpha.,4-trimethyl-3-(1-methylethenyl)-, [1R-(1.alpha.,3.alpha.,4.beta.)]-	Terpenoids	639-99-6	1549	green, woody, spicy, rose	0.1	-	386.728773596228	386.728773596228	386.728773596228	2238.71795347614	1933.64386798114	2033.61135391253	73859.3306454662	74245.4464406782	84383.8067665752	20713.0471569233	19009.8209862079	21111.790656313002	-	1.05013	0.00283808	5.34912	2.4193	up	1.21976	0.00206793	37.4621	5.22736	up	1.04678	0.00199076	200.389	7.64666	up	1.05013	0.00283808	0.186947	-2.4193	down	1.23201	0.00103642	9.8026	3.29316	up
XMW0809	147	69	204.115	C13H16O2	1,3-Pentanedione, 4,4-dimethyl-1-phenyl-	Ketone	13988-67-5	1574	-	-	-	2026.20334979874	2026.20334979874	2026.20334979874	10456.3539643715	10131.0167489937	10510.5078730477	386401.121840271	381668.887201021	445217.293102784	104703.040636484	94143.3705862666	103135.673961801	-	1.05142	0.00020186	5.11595	2.355	up	1.21947	0.00267888	39.0151	5.28596	up	1.04676	0.00257012	199.599	7.64096	up	1.05142	0.00020186	0.195467	-2.355	down	1.2329	0.00130843	9.7107	3.27957	up
YZMW0748	45	64	118.986	C3H5NS2	2-Thiazolidinethione	Ketone	96-53-7	1558	-	54	-	371.695776800572	371.695776800572	371.695776800572	1858.47888400286	1928.23542166155	2039.4405309145	68052.6568400918	67182.4013710214	76439.3152236979	19506.9267635517	17549.348295656	19778.1383265705	-	1.05099	0.00112407	5.22484	2.38539	up	1.21919	0.00183963	36.3317	5.18316	up	1.04679	0.00176349	189.828	7.56855	up	1.05099	0.00112407	0.191393	-2.38539	down	1.23274	0.00161561	9.75505	3.28615	up
NMW0200*147	69	41	204.188	C15H24	1,6,10-Dodecatriene, 7,11-dimethyl-3-methylene-	Terpenoids	77129-48-7	1458	-	0.087	-	9229.43516332997	10412.1130546873	12309.1165186766	60843.0973594963	54465.3059256585	55567.6397307122	1961711.16365793	1987406.89470652	2102224.73987815	603939.898084954	562141.921978388	594599.88059887	-	1.04523	0.000347546	5.34812	2.41903	up	1.22002	0.00047371	35.4136	5.14623	up	1.04644	0.000460831	189.396	7.56527	up	1.04523	0.000347546	0.186982	-2.41903	down	1.23265	0.000435324	10.3039	3.36511	up
KMW0573*147	69	41	204.188	C15H24	(E)-.beta.-Farnesene	Terpenoids	18794-84-8	1457	woody, citrus, herbal, sweet	0.087	C09666	9229.43516332997	10412.1130546873	12309.1165186766	60843.0973594963	54465.3059256585	55567.6397307122	1961711.16365793	1987406.89470652	2102224.73987815	603939.898084954	562141.921978388	594599.88059887	ko00909,ko01110	1.04523	0.000347546	5.34812	2.41903	up	1.22002	0.00047371	35.4136	5.14623	up	1.04644	0.000460831	189.396	7.56527	up	1.04523	0.000347546	0.186982	-2.41903	down	1.23265	0.000435324	10.3039	3.36511	up
QWMW1227	132	77	160.052	C10H8O2	2H-1-Benzopyran-2-one, 6-methyl-	Ester	92-48-8	1570.82338902148	sweet, coconut, vanilla, creamy, powdery, floral	-	-	116.00596913148141	116.00596913148141	116.00596913148141	618.740620849662	580.029845657407	709.65303370672	21481.8691640634	20533.9037185373	23789.3509426279	6279.30659069878	5538.1656053014	6410.07269493156	-	1.04906	0.00541104	5.48369	2.45515	up	1.21915	0.00202541	34.4814	5.10775	up	1.04676	0.00195719	189.085	7.56289	up	1.04906	0.00541104	0.182359	-2.45515	down	1.22995	0.0021009	9.5511	3.25567	up
QWMW1251	117	133	190.099	C12H14O2	2-Propen-1-ol, 3-phenyl-, propanoate	Ester	103-56-0	1555	sweet, spicy, fruity, balsamic, grape	-	-	346.462819970734	346.462819970734	346.462819970734	1732.31409985367	2005.78125875871	1924.68078988663	58413.2449210689	58856.0790082884	66336.8110597104	17432.337902803	15950.3275985274	17049.3912711807	-	1.0501	0.00275727	5.44818	2.44577	up	1.21834	0.00185629	32.4233	5.01896	up	1.04679	0.00177949	176.648	7.46474	up	1.0501	0.00275727	0.183548	-2.44577	down	1.23304	0.00062745	8.90589	3.15476	up
WAMW0879	120	138	208.11	C12H16O3	Benzoic acid, 2-hydroxy-, pentyl ester	Ester	2050-08-0	1579	herbal, floral, clover, azalea, green, sweet, chocolate	0.0075	-	2978.94226878992	2978.94226878992	2978.94226878992	15149.8329473584	14894.7113439496	15292.4209371045	497952.44570092	492663.015044458	559938.088513879	146422.184699003	133776.595882764	145684.161969862	-	1.05147	9.19106e-05	5.07305	2.34285	up	1.21954	0.00184728	34.2006	5.09595	up	1.04678	0.00176176	173.502	7.4388	up	1.05147	9.19106e-05	0.19712	-2.34285	down	1.23321	0.00103346	9.39372	3.2317	up
KMW0613	41	93	204.188	C15H24	.alpha.-Farnesene	Terpenoids	502-61-4	1508	citrus, herbal, lavender, bergamot, myrrh, neroli, green	0.087	C09665	541.27632873539	1167.41141125495	706.821443664603	3437.78441949487	16292.8731383664	3238.8463603518	129041.910216925	129951.724494147	141061.125481941	33734.3223889179	30665.6302980974	33979.568633791	ko00909,ko01110	0.912543	0.253382	9.50918	3.24932	insig	1.14815	2.94531e-05	17.4168	4.12241	up	1.04407	0.000827895	165.619	7.37173	up	0.912543	0.253382	0.105162	-3.24932	insig	1.07194	0.022942	4.28305	2.09864	up
XMW0548*368	120	69	204.188	C15H24	Bicyclo[7.2.0]undecane, 10,10-dimethyl-2,6-bis(methylene)-, [1S-(1R*,9S*)]-	Terpenoids	136296-38-3	1443	-	-	-	3144.47451260372	3405.41736489864	4651.2311301269	17877.7454089353	16034.1922479246	17796.9747962339	586163.628813576	593422.191555901	632703.51480352	180002.330835264	165150.869058713	174793.149378568	-	1.0374	9.12608e-05	4.6164	2.20677	up	1.22	0.000594598	35.0479	5.13126	up	1.04573	0.000572573	161.795	7.33803	up	1.0374	9.12608e-05	0.216619	-2.20677	down	1.2319	0.000633292	10.0553	3.32988	up
XMW0742*368	120	69	204.188	C15H24	10,10-Dimethyl-2,6-dimethylenebicyclo[7.2.0]undecane	Terpenoids	357414-37-0	1440	-	-	-	3144.47451260372	3405.41736489864	4651.2311301269	17877.7454089353	16034.1922479246	17796.9747962339	586163.628813576	593422.191555901	632703.51480352	180002.330835264	165150.869058713	174793.149378568	-	1.0374	9.12608e-05	4.6164	2.20677	up	1.22	0.000594598	35.0479	5.13126	up	1.04573	0.000572573	161.795	7.33803	up	1.0374	9.12608e-05	0.216619	-2.20677	down	1.2319	0.000633292	10.0553	3.32988	up
XMW0388	161	122	204.188	C15H24	Selina-3,7(11)-diene	Terpenoids	6813-21-4	1542	-	-	-	147.48443800354138	147.48443800354138	147.48443800354138	1096.70408616639	737.422190017707	1025.18202568055	22930.2821600653	22548.2945582282	24884.3375808723	6658.20581433122	5741.91351837176	6153.06065164199	-	1.04255	0.0180733	6.4624	2.69207	up	1.21823	0.000818971	24.6084	4.62108	up	1.04681	0.00096216	159.029	7.31315	up	1.04255	0.0180733	0.154741	-2.69207	down	1.218	0.000708438	6.4887	2.69793	up
KMW0644*118	159	177	220.183	C15H24O	1H-Cycloprop[e]azulen-7-ol, decahydro-1,1,7-trimethyl-4-methylene-, [1ar-(1a.alpha.,4a.alpha.,7.beta.,7a.beta.,7b.alpha.)]-	Terpenoids	6750-60-3	1576	earthy, herbal, fruity	-	-	105.6836488037166	105.6836488037166	105.6836488037166	627.107140594513	528.418244018583	682.421335998578	17200.8986418308	11013.7369570317	19236.8856807103	5470.80059332309	4762.19011932403	4912.01550094636	-	1.04779	0.007801	5.79701	2.53531	up	1.21298	0.0254085	25.8177	4.69029	up	1.04458	0.023883	149.665	7.2256	up	1.04779	0.007801	0.172503	-2.53531	down	1.2268	0.00163827	8.24018	3.04268	up
XMW1035*118	159	177	220.183	C15H24O	(-)-Spathulenol	Terpenoids	77171-55-2	1577	honey	-	-	105.6836488037166	105.6836488037166	105.6836488037166	627.107140594513	528.418244018583	682.421335998578	17200.8986418308	11013.7369570317	19236.8856807103	5470.80059332309	4762.19011932403	4912.01550094636	-	1.04779	0.007801	5.79701	2.53531	up	1.21298	0.0254085	25.8177	4.69029	up	1.04458	0.023883	149.665	7.2256	up	1.04779	0.007801	0.172503	-2.53531	down	1.2268	0.00163827	8.24018	3.04268	up
XMW0746*118	159	177	220.183	C15H24O	(1R,2R,4S,6S,7S,8S)-8-Isopropyl-1-methyl-3-methylenetricyclo[4.4.0.02,7]decan-4-ol	Terpenoids	124753-76-0	1586	-	-	-	105.6836488037166	105.6836488037166	105.6836488037166	627.107140594513	528.418244018583	682.421335998578	17200.8986418308	11013.7369570317	19236.8856807103	5470.80059332309	4762.19011932403	4912.01550094636	-	1.04779	0.007801	5.79701	2.53531	up	1.21298	0.0254085	25.8177	4.69029	up	1.04458	0.023883	149.665	7.2256	up	1.04779	0.007801	0.172503	-2.53531	down	1.2268	0.00163827	8.24018	3.04268	up
KMW0144	87	74	130.099	C7H14O2	Hexanoic acid, methyl ester	Ester	106-70-7	925	ethereal, fruity, pineapple, apricot, strawberry, tropical, banana, bacon	0.07	-	6234.80480398556	6492.91072802732	6829.72795416257	261290.068091566	259738.721937223	248077.611835386	937408.747176247	893745.591692544	942714.427640237	297547.79699838	341942.282755918	339833.784048428	-	1.0513	0.00027241	39.3255	5.29739	up	1.21913	0.000241585	3.60661	1.85064	up	1.04678	0.000284986	141.832	7.14804	up	1.0513	0.00027241	0.0254288	-5.29739	down	1.15543	0.0319375	1.27333	0.348603	insig
XMW1264	163	136	238.193	C15H26O2	Acetic acid, 1-methyl-3-(2,6,6-trimethylcyclohex-1-enyl)propyl ester	Ester	86756-12-9	1579	-	-	-	750.079244216986	750.079244216986	750.079244216986	3963.37528706394	4121.81626190218	3750.39622108493	100888.330900059	99218.0215043228	114717.249191364	29959.999674441	27557.936500307602	29546.7759934871	-	1.05087	0.00113226	5.25971	2.39498	up	1.2189	0.00234723	26.5997	4.73334	up	1.04675	0.00221496	139.907	7.12832	up	1.05087	0.00113226	0.190125	-2.39498	down	1.23369	0.00070159	7.35618	2.87896	up
XMW1191	191	41	206.167	C14H22O	3-Buten-2-one, 4-(2,5,6,6-tetramethyl-1-cyclohexen-1-yl)-	Ketone	79-70-9	1551	fresh, sweet, violet, berry, woody, powdery	-	-	107.82901757203119	107.82901757203119	107.82901757203119	664.859666503961	539.145087860156	674.53564469915	13840.2722771764	13292.7281466528	14971.8061548925	4099.16948657263	3835.2159659122	4489.64191922033	-	1.04805	0.00700301	5.80716	2.53783	up	1.21941	0.00125934	22.4136	4.4863	up	1.04678	0.00125773	130.159	7.02413	up	1.04805	0.00700301	0.172201	-2.53783	down	1.22741	0.00192634	6.61366	2.72545	up
QWMW1114	79	69	224.178	C14H24O2	Neryl butyrate	Ester	999-40-6	1517	green, waxy, oily, fatty, sweet, leafy, orange	-	-	823.447471557623	164.68949431152458	1116.54490258784	5477.19372857633	5190.4009955441	5842.35414611785	87754.7494081968	86176.966041741	93079.0598806079	34763.0382678198	32436.9793701148	34004.7791511207	-	0.933125	0.00032665	7.84439	2.97166	insig	1.21967	0.000570544	16.1727	4.01549	up	1.01706	0.00045505	126.865	6.98715	up	0.933125	0.00032665	0.12748	-2.97166	insig	1.23141	0.000257089	6.12993	2.61587	up
YZMW0452	107	126	184.012	C6H4N2O5	Phenol, 2,6-dinitro-	Phenol	573-56-8	1514	-	10	-	303.419619976788	1517.09809988394	303.419619976788	6469.72685821498	6430.44837963826	7048.06605014	87809.3535358833	85845.876194818	94758.4504438409	37471.6869377418	34743.0267321755	36801.0749904763	-	0.972181	0.00108355	9.3921	3.23145	insig	1.21926	0.00100718	13.4555	3.75012	up	1.02743	0.000736279	126.376	6.98157	up	0.972181	0.00108355	0.106472	-3.23145	insig	1.23175	0.000411067	5.46493	2.4502	up
NMW0227*137	93	119	204.188	C15H24	(Z)-1-Methyl-4-(6-methylhept-5-en-2-ylidene)cyclohex-1-ene	Terpenoids	13062-00-5	1515	-	-	-	2058.89031467272	2058.89031467272	2058.89031467272	12111.7895675042	10294.4515733636	11003.4799470208	247840.843893537	247497.322478496	266395.431188455	91633.4978268979	84783.7608478943	89134.6505495543	-	1.04988	0.00337651	5.40902	2.43537	up	1.21999	0.00061044	22.7998	4.51095	up	1.04682	0.000613877	123.324	6.94631	up	1.04988	0.00337651	0.184876	-2.43537	down	1.2312	0.000316937	7.94834	2.99065	up
D293*137	93	119	204.188	C15H24	Cyclohexene, 4-[(1E)-1,5-dimethyl-1,4-hexadien-1-yl]-1-methyl-	Terpenoids	25532-79-0	1512	-	-	-	2058.89031467272	2058.89031467272	2058.89031467272	12111.7895675042	10294.4515733636	11003.4799470208	247840.843893537	247497.322478496	266395.431188455	91633.4978268979	84783.7608478943	89134.6505495543	-	1.04988	0.00337651	5.40902	2.43537	up	1.21999	0.00061044	22.7998	4.51095	up	1.04682	0.000613877	123.324	6.94631	up	1.04988	0.00337651	0.184876	-2.43537	down	1.2312	0.000316937	7.94834	2.99065	up
XMW0975*137	93	119	204.188	C15H24	Cyclohexene, 4-(1,5-dimethyl-1,4-hexadienyl)-1-methyl-	Terpenoids	17627-44-0	1515	balsamic, spicy, floral	-	-	2058.89031467272	2058.89031467272	2058.89031467272	12111.7895675042	10294.4515733636	11003.4799470208	247840.843893537	247497.322478496	266395.431188455	91633.4978268979	84783.7608478943	89134.6505495543	-	1.04988	0.00337651	5.40902	2.43537	up	1.21999	0.00061044	22.7998	4.51095	up	1.04682	0.000613877	123.324	6.94631	up	1.04988	0.00337651	0.184876	-2.43537	down	1.2312	0.000316937	7.94834	2.99065	up
KMW0616*152	204	161	204.188	C15H24	Naphthalene, 1,2,3,4,4a,5,6,8a-octahydro-7-methyl-4-methylene-1-(1-methylethyl)-, (1.alpha.,4a.beta.,8a.alpha.)-	Terpenoids	39029-41-9	1513	herbal, woody	-	-	727.995198806732	780.683656310996	1042.24360998528	3544.98016867056	2785.14476742548	3007.56573104853	97300.0166518527	97874.8852331504	103661.810071773	30393.5016926259	28230.6926237171	28731.1670905752	-	1.03021	0.00398315	3.66052	1.87205	up	1.21988	0.000383059	32.0033	5.00015	up	1.04577	0.000411503	117.148	6.87219	up	1.03021	0.00398315	0.273186	-1.87205	down	1.22964	0.000180542	9.35514	3.22576	up
XMW0504*084	119	93	204.188	C15H24	1H-Benzocycloheptene, 2,4a,5,6,7,8-hexahydro-3,5,5,9-tetramethyl-, (R)-	Terpenoids	1461-03-6	1500	-	-	-	1056.988751342724	1056.988751342724	1056.988751342724	6352.16576145908	5284.94375671362	5407.44076712013	112652.873977167	114586.629963007	126138.538370111	36698.9719068586	24742.1942294908	34908.013441893	-	1.049	0.00527415	5.37519	2.42632	up	1.21955	0.00132406	20.7326	4.37383	up	1.0468	0.00129817	111.442	6.80015	up	1.049	0.00527415	0.18604	-2.42632	down	1.21754	0.0185902	5.65279	2.49896	up
QWMW0662	135	152	180.079	C10H12O3	Benzoic acid, 4-methoxy-, ethyl ester	Ester	94-30-4	1453	sweet, anisic, floral, fennel	-	-	743.025040643304	743.025040643304	743.025040643304	4546.73952418517	3715.12520321652	3725.95284085079	74895.8916049797	75538.409461486	80212.6289215079	24445.1022191159	22337.2182516019	23773.4459175107	-	1.04815	0.0070925	5.37793	2.42705	up	1.21955	0.000388384	19.2401	4.26605	up	1.04683	0.000483876	103.472	6.6931	up	1.04815	0.0070925	0.185945	-2.42705	down	1.22894	0.000169821	5.88562	2.55719	up
KMW0704*357	157	142	200.157	C15H20	.alpha.-Calacorene	Terpenoids	21391-99-1	1542	woody	-	-	347.66224239502	347.66224239502	347.66224239502	2195.499662262	1738.3112119751	1869.60408934025	35053.2976721349	35027.1717987218	35947.9916688695	13955.9498750306	11794.5696914065	12925.3479388124	-	1.04812	0.00725571	5.56423	2.47618	up	1.21981	4.9961e-06	18.27	4.19141	up	1.04682	7.48e-05	101.658	6.66759	up	1.04812	0.00725571	0.179719	-2.47618	down	1.22718	0.0022447	6.66433	2.73646	up
XMW0136*357	157	142	200.157	C15H20	4-Isopropyl-6-methyl-1-methylene-1,2,3,4-tetrahydronaphthalene	Terpenoids	50277-34-4	1563	-	-	-	347.66224239502	347.66224239502	347.66224239502	2195.499662262	1738.3112119751	1869.60408934025	35053.2976721349	35027.1717987218	35947.9916688695	13955.9498750306	11794.5696914065	12925.3479388124	-	1.04812	0.00725571	5.56423	2.47618	up	1.21981	4.9961e-06	18.27	4.19141	up	1.04682	7.48e-05	101.658	6.66759	up	1.04812	0.00725571	0.179719	-2.47618	down	1.22718	0.0022447	6.66433	2.73646	up
WMW0007	107	93	204.188	C15H24	Azulene, 1,2,3,5,6,7,8,8a-octahydro-1,4-dimethyl-7-(1-methylethenyl)-, [1S-(1.alpha.,7.alpha.,8a.beta.)]-	Terpenoids	3691-11-0	1505	-	-	C20174	3134.03961779801	4343.9829238894	4062.23664886495	7903.03533813519	7655.79879711951	7354.39508206216	354909.686877459	357925.152504169	390674.35839211	95402.7083508352	84930.6233825729	93441.595204595	-	1.01013	0.00360468	1.9855	0.989505	insig	1.2197	0.00100735	48.1604	5.58977	up	1.04637	0.000978193	95.6226	6.57928	up	1.01013	0.00360468	0.50365	-0.989505	insig	1.23324	0.00144066	11.9483	3.57874	up
KMW0645*133	109	119	222.198	C15H26O	Levomenol	Terpenoids	23089-26-1	1695	fruity, nutty, coconut	-	C09621	294.11329868165	294.11329868165	294.11329868165	2039.44228741455	1470.56649340825	1528.23174383549	24949.6574547125	25065.2528823246	29896.6729283453	11966.5510998841	8987.63948834249	12608.5534375917	ko01100	1.04408	0.0166073	5.71009	2.51351	up	1.21716	0.00387551	15.861	3.98741	up	1.04664	0.00380715	90.5678	6.50093	up	1.04408	0.0166073	0.175129	-2.51351	down	1.21861	0.011838	6.6616	2.73587	up
KMW0605	80	93	238.193	C15H26O2	Pentanoic acid, 1-ethenyl-1,5-dimethyl-4-hexenyl ester	Ester	10471-96-2	1510	fruity, lavender, apricot, citrus	-	-	1682.36849823007	2569.35119207776	2283.92827355971	4090.43056793238	3552.59000048845	3416.61056567403	174963.485711434	177353.156626718	193781.168705332	45784.9815556665	42212.4909815696	45625.213183108	-	0.938064	0.011946	1.6922	0.758901	insig	1.21973	0.00108481	49.3776	5.62578	up	1.04586	0.00105874	83.5568	6.38469	up	0.938064	0.011946	0.590946	-0.758901	insig	1.23231	0.000585804	12.082	3.59479	up
XMW0812	105	91	204.188	C15H24	Benzene, (1-methyl-1-propylpentyl)-	Aromatics	54932-91-1	1450	-	-	-	413577.709572338	402979.520328929	425009.374875927	3428.5673174285	3268.36715402213	2053.07547219841	410.61509443968197	410.61509443968197	410.61509443968197	4630.79404666127	4575.02163574209	3795.29600445546	-	1.04939	0.000225392	0.00704756	-7.14866	down	1.20276	0.0287401	0.140782	-2.82846	down	1.04683	0.000236624	0.00099217	-9.97712	down	1.04939	0.000225392	141.893	7.14866	up	0.948742	0.0614564	1.48584	0.571278	insig
NMW0204	152	108	151.997	C4H8O2S2	trans-O-Dithiane-4,5-diol	Alcohol	14193-38-5	1466	-	-	-	104647.29262895	102870.201604857	105419.409761091	129.6741204223616	129.6741204223616	129.6741204223616	129.6741204223616	129.6741204223616	129.6741204223616	648.370602111808	703.721624969471	824.592347869859	-	1.05152	5.24735e-05	0.00124313	-9.6518	down	-	-	-	-	-	1.04682	5.24735e-05	0.00124313	-9.6518	down	1.05152	5.24735e-05	804.419	9.6518	up	1.23207	0.00753775	5.59527	2.48421	up
YZMW0678	73	55	116.047	C5H8O3	2-Propenoic acid, 2-hydroxyethyl ester	Ester	818-61-1	933	-	0.01	-	183.04699257812499	930.189955718994	915.234962890625	14727.5885700682	14823.1718484496	13354.0222587889	52733.861251022	49686.9633308255	53340.0341175075	16569.4778715208	19656.9127390135	19298.3347106016	-	0.999393	0.000130628	21.1513	4.40267	insig	1.21736	0.000170259	3.63038	1.86012	up	1.02141	0.000282156	76.7873	6.2628	up	0.999393	0.000130628	0.0472785	-4.40267	insig	1.11816	0.0322712	1.29414	0.371992	insig
D171	133	190	190.136	C13H18O	3-(4-Isopropylphenyl)-2-methylpropionaldehyde	Aldehyde	103-95-7	1464	floral, cyclamen, fresh, rhubarb, musty, green	-	-	12024.6881896361	11135.7385673827	11583.5655674437	27902.3706295163	25694.6967106931	25773.5069783017	858554.666643911	876061.269998526	930305.083556325	261811.62495947	243244.132831296	256862.057572018	-	1.04741	0.000871504	2.28444	1.19184	up	1.21993	0.000619669	33.5757	5.06934	up	1.04663	0.000605399	76.7016	6.26119	up	1.04741	0.000871504	0.437744	-1.19184	down	1.23294	0.000492092	9.5995	3.26296	up
XMW0751	119	93	220.183	C15H24O	Bergamotol, Z-.alpha.-trans-	Terpenoids	88034-74-6	1700	-	-	-	356.288784857186	356.288784857186	356.288784857186	2487.20130349736	1781.44392428593	2224.84181158451	24928.893544129	24667.4857382818	30503.8081254889	12445.7468015749	12212.1536686251	12787.7630055544	-	1.04538	0.0127263	6.07512	2.60291	up	1.21646	0.00551989	12.3355	3.62474	up	1.0465	0.00517971	74.9394	6.22765	up	1.04538	0.0127263	0.164606	-2.60291	down	1.22356	3.97718e-06	5.76665	2.52773	up
WMW0158	121	152	152.047	C8H8O3	Methylparaben	Ester	99-76-3	1453.43642611684	-	1220	-	2462.0217749511403	2462.0217749511403	2462.0217749511403	12310.1088747557	13561.4673804014	14640.6274456785	179421.96772595	181150.309144712	192864.40658624	58863.7488621209	55732.2977386468	58703.956193847	-	1.04974	0.00369828	5.48495	2.45548	up	1.21815	0.000459613	13.661	3.77199	up	1.04682	0.00053769	74.9298	6.22747	up	1.04974	0.00369828	0.182317	-2.45548	down	1.23023	1.34053e-05	4.27772	2.09684	up
D338*084	119	93	204.188	C15H24	.alpha.-Cuprenene	Terpenoids	29621-78-1	1509	-	-	-	4577.12862994406	5861.89546221954	6184.53078552277	7675.23800024453	7244.8513062748	7586.77757150309	389605.744074483	394997.546058127	430660.686252708	104058.614813237	94311.2703778127	102966.203803228	-	0.899519	0.0491807	1.35391	0.437136	insig	1.21986	0.00104684	53.9953	5.75476	up	1.04625	0.00102254	73.1049	6.1919	up	0.899519	0.0491807	0.738599	-0.437136	insig	1.23299	0.0010789	13.3886	3.74294	up
KMW0596*059	204	189	204.188	C15H24	Alloaromadendrene	Terpenoids	25246-27-9	1461	woody	-	-	1882.05134823606	2122.88112564085	2473.29905686949	4146.65432092281	3578.33078047176	3867.86872900386	138788.860532713	139234.607488142	147179.96275128	41696.0013909602	38656.4681227107	40791.1071354061	-	1.00482	0.00200857	1.78951	0.839564	insig	1.22012	0.000373936	36.6781	5.19685	up	1.04626	0.000363287	65.6357	6.03641	up	1.00482	0.00200857	0.558812	-0.839564	insig	1.23187	0.000421654	10.4498	3.38541	up
D353*059	204	189	204.188	C15H24	(S,1Z,6Z)-8-Isopropyl-1-methyl-5-methylenecyclodeca-1,6-diene	Terpenoids	317819-80-0	1448	-	-	-	1882.05134823606	2122.88112564085	2473.29905686949	4146.65432092281	3578.33078047176	3867.86872900386	138788.860532713	139234.607488142	147179.96275128	41696.0013909602	38656.4681227107	40791.1071354061	-	1.00482	0.00200857	1.78951	0.839564	insig	1.22012	0.000373936	36.6781	5.19685	up	1.04626	0.000363287	65.6357	6.03641	up	1.00482	0.00200857	0.558812	-0.839564	insig	1.23187	0.000421654	10.4498	3.38541	up
D341*059	204	189	204.188	C15H24	Naphthalene, decahydro-1,6-bis(methylene)-4-(1-methylethyl)-, (4.alpha.,4a.alpha.,8a.alpha.)-	Terpenoids	30021-46-6	1459	-	-	-	1882.05134823606	2122.88112564085	2473.29905686949	4146.65432092281	3578.33078047176	3867.86872900386	138788.860532713	139234.607488142	147179.96275128	41696.0013909602	38656.4681227107	40791.1071354061	-	1.00482	0.00200857	1.78951	0.839564	insig	1.22012	0.000373936	36.6781	5.19685	up	1.04626	0.000363287	65.6357	6.03641	up	1.00482	0.00200857	0.558812	-0.839564	insig	1.23187	0.000421654	10.4498	3.38541	up
XMW1476	135	77	164.084	C10H12O2	1-Propanone, 1-(4-methoxyphenyl)-	Ketone	121-97-1	1513	musty, anisic	-	-	749.227355255082	749.227355255082	749.227355255082	5454.88088316324	3746.13677627541	3801.70684347518	47054.6332537818	45970.6205346651	50140.2486967742	22092.627826415	19798.4300138541	21560.0277732534	-	1.04111	0.0235866	5.78495	2.5323	up	1.21581	0.000123425	11.0104	3.4608	up	1.0468	0.000706325	63.6947	5.9931	up	1.04111	0.0235866	0.172862	-2.5323	down	1.21688	6.37452e-05	4.87983	2.28683	up
GMW0211	97	55	112.089	C7H12O	3-Hepten-2-one	Ketone	1119-44-4	937	green, grassy, caraway	-	-	651.542404693599	130.3084809387198	130.3084809387198	5689.7960754089	4955.1359224548	4749.71229846188	19184.7151799315	18100.0239082335	18878.7006694639	5607.64291064448	7145.09059570308	6972.1673966064	-	0.993579	0.000423002	16.8771	4.077	insig	1.21695	6.9404e-06	3.64825	1.8672	up	1.01475	1.41418e-05	61.572	5.9442	up	0.993579	0.000423002	0.0592517	-4.077	insig	0.988312	0.0772528	1.28128	0.35759	insig
XMW1129	79	107	180.079	C10H12O3	Ethyl mandelate	Ester	774-40-3	1373	-	-	-	318920.04850062	297887.604713388	324990.401948863	132.766401388549	132.766401388549	132.766401388549	953.751568557722	663.832006942745	861.917048995956	132.766401388549	132.766401388549	132.766401388549	-	1.05153	0.000684091	0.000422914	-11.2073	down	1.21184	0.0148675	6.22522	2.63813	up	1.04618	0.000686306	0.00263273	-8.56922	down	1.05153	0.000684091	2364.55	11.2073	up	-	-	-	-	-
YZMW0527	143	145	172.988	C6H4ClNO3	Phenol, 2-chloro-4-nitro-	Phenol	619-08-9	1450	-	5	-	554.728024368293	925.121224456753	1016.12912391659	110.9456048736586	110.9456048736586	110.9456048736586	43168.8097835726	37343.5128536558	44083.3626667972	11017.0913037727	10151.5955030982	12513.1879613655	-	1.03283	0.0362255	0.133349	-2.90672	down	1.21972	0.00258674	374.345	8.54822	up	1.04272	0.00258215	49.9186	5.6415	up	1.03283	0.0362255	7.49911	2.90672	up	1.23393	0.0038283	101.196	6.66101	up
XMW0253	85	57	170.203	C12H26	Undecane, 5-methyl-	Hydrocarbons	1632-70-8	1156	-	-	-	2148.0530756347603	2148.0530756347603	2148.0530756347603	10740.2653781738	11101.3526499634	11184.8583601989	110734.729146609	107026.424129641	101786.487764528	27357.9642559207	27144.6943958133	27515.3505856937	-	1.05139	0.000236974	5.12502	2.35756	up	1.2194	0.00071615	9.6755	3.27434	up	1.04662	0.000617986	49.5872	5.6319	up	1.05139	0.000236974	0.195121	-2.35756	down	1.23356	1.58396e-07	2.4834	1.31232	up
XMW0147	121	119	204.188	C15H24	1-Methyl-4-(6-methylhept-5-en-2-yl)cyclohexa-1,3-diene	Terpenoids	451-55-8	1482	-	-	-	1523.36008085638	1358.87259524545	1899.07721714792	2318.79788871772	1868.4988184815	1812.0115143128	75334.0024475728	75716.4818995384	81968.377469973	20929.7973615423	18528.9142236486	20875.0805131536	-	0.707643	0.147421	1.25474	0.32739	insig	1.21953	0.000760442	38.841	5.27951	up	1.04516	0.000752531	48.7354	5.6069	up	0.707643	0.147421	0.796977	-0.32739	insig	1.23005	0.00132931	10.0568	3.3301	up
XMW0045	189	175	204.188	C15H24	(1R,4R,4aS,8aR)-4,7-Dimethyl-1-(prop-1-en-2-yl)-1,2,3,4,4a,5,6,8a-octahydronaphthalene	Terpenoids	92692-39-2	1458	-	-	-	2403.35345426939	2859.9736108093	2593.29979353329	9482.52152326956	8753.88459329215	10273.9580983122	86807.440977706	87264.7027440329	93182.7497011556	29000.8600749508	28471.397974487	30367.2050742795	-	1.04627	0.00213263	3.62883	1.8595	up	1.21918	0.000405594	9.37396	3.22866	up	1.04679	0.000537398	34.0165	5.08816	up	1.04627	0.00213263	0.275571	-1.8595	down	1.22734	1.7101e-05	3.08097	1.62338	up
NMW0782*402	55	83	128.084	C7H12O2	2-Butenoic acid, 2-methyl-, ethyl ester	Ester	55514-48-2	937	-	-	-	7528.75159686279	8093.45234918213	7611.62560821532	74845.4540107416	75017.2252935175	70641.3644028315	263426.785381346	252627.041122496	266811.678765318	85404.1467795404	97898.4200128777	96891.4680028679	-	1.05125	0.000396724	9.49065	3.24651	up	1.21881	0.000152939	3.55035	1.82796	up	1.04687	0.000279136	33.6951	5.07447	up	1.05125	0.000396724	0.105367	-3.24651	down	1.15527	0.0273404	1.2707	0.345621	insig
NMW0784*402	55	83	128.084	C7H12O2	Ethyl tiglate	Ester	5837-78-5	939	sweet, fruity, tutti-frutti, tropical, berry, floral, caramel	0.063	C08487	7528.75159686279	8093.45234918213	7611.62560821532	74845.4540107416	75017.2252935175	70641.3644028315	263426.785381346	252627.041122496	266811.678765318	85404.1467795404	97898.4200128777	96891.4680028679	-	1.05125	0.000396724	9.49065	3.24651	up	1.21881	0.000152939	3.55035	1.82796	up	1.04687	0.000279136	33.6951	5.07447	up	1.05125	0.000396724	0.105367	-3.24651	down	1.15527	0.0273404	1.2707	0.345621	insig
WMW0148	121	119	204.188	C15H24	Spiro[4.5]dec-7-ene, 1,8-dimethyl-4-(1-methylethenyl)-, [1S-(1.alpha.,4.beta.,5.alpha.)]-	Terpenoids	24048-44-0	1471	-	-	-	1527.05461054993	858.972627166745	682.500453063966	5048.44855630493	3358.28427685549	3861.00230511478	32111.6978665168	32795.3703645026	34886.39531659	12203.0860117189	11802.5356806795	12011.0037902529	-	0.984875	0.0123235	3.99792	1.99925	insig	1.21489	4.13081e-05	8.13463	3.02408	up	1.03622	0.000246022	32.5216	5.02333	up	0.984875	0.0123235	0.25013	-1.99925	insig	1.201	0.00270972	2.93588	1.55379	up
KMW0598	82	154	198.198	C13H26O	Tridecanal	Aldehyde	10486-19-8	1513	fresh, clean, aldehydic, soapy, citrus, petal, waxy, grapefruit, peel	0.07	-	1604.47516123953	1689.94943872064	1530.87994061273	17529.4160439454	6733.97214269989	7264.40564248629	49576.6209365217	46665.3952748395	53662.9515380227	19192.0678879385	27211.568552123	28489.4744475086	-	0.993527	0.126812	6.53385	2.70793	insig	1.15162	0.0017525	4.75469	2.24935	up	1.04665	0.00174838	31.0664	4.95728	up	0.993527	0.126812	0.153049	-2.70793	insig	1.01221	0.0355523	2.37546	1.24821	up
XMW0987	119	131	202.172	C15H22	Eudesma-2,4,11-triene	Terpenoids	82462-31-5	1479	-	-	-	1280.40507673646	1014.30397894285	1100.12644532776	1883.03002264401	1557.15520019528	1910.1025106201	32690.7517845453	33234.7481930536	34942.1319669793	12937.3153671872	11245.9408316648	12123.7689038694	-	0.969689	0.0121035	1.57601	0.656275	insig	1.21963	0.000327264	18.8527	4.2367	up	1.04544	0.000371858	29.7121	4.89298	up	0.969689	0.0121035	0.634515	-0.656275	insig	1.2273	0.00142168	6.78599	2.76256	up
WAMW0717	45	83	172.183	C11H24O	2-Undecanol	Alcohol	1653-30-1	1300.99337748344	fresh, waxy, clean, cloth, cotton, sarsaparilla	0.0086	-	743.712299102776	631.624660064693	646.8526047821	110.02503701782159	550.125185089108	698.250104400629	22750.3061937868	18800.5960897981	18402.8839075929	6555.1082789307	6546.55877868654	6476.68247943115	-	0.516565	0.336327	0.671747	-0.57401	insig	1.16608	0.00447665	44.1356	5.46387	up	1.04488	0.00510114	29.648	4.88986	up	0.516565	0.336327	1.48866	0.57401	insig	1.14909	0.000686997	14.4128	3.84928	up
KMW0035	60	73	88.052	C4H8O2	Butanoic acid	Acid	107-92-6	790.409538621047	rancid, sour, stinky	2.4	C00246	588.7179764587361	588.7179764587361	588.7179764587361	3756.96616641233	3879.82234500121	2943.58988229368	13281.2785850829	14416.9069476928	17833.8125526732	5983.41406930539	6204.45829364011	6058.25157238767	ko00650,ko01100	1.04632	0.00984868	5.99063	2.58271	up	1.20147	0.0107906	4.30344	2.10549	up	1.0457	0.00868006	25.7803	4.6882	up	1.04632	0.00984868	0.166927	-2.58271	down	1.18317	0.0101797	1.72452	0.786199	insig
NMW0179	93	121	138.032	C7H6O3	Benzoic acid, 3-hydroxy-	Acid	99-06-9	1417	-	20	C00587	1105.62691897584	1058.31905197146	876.423891418487	2829.19482597352	2641.47613143922	3476.88550375373	25990.1695964963	24280.0244910886	26469.8020124509	8441.82643078601	8220.75000227344	8560.24954608144	ko00400	1.03149	0.0115143	2.94292	1.55725	up	1.21669	0.000210444	8.57664	3.10041	up	1.04566	0.000648856	25.2403	4.65766	up	1.03149	0.0115143	0.339799	-1.55725	down	1.21458	0.000640607	2.81896	1.49516	up
KMW0734	151	182	182.058	C9H10O4	Benzoic acid, 4-hydroxy-3-methoxy-, methyl ester	Ester	3943-74-6	1525	warm, spicy, vanilla, guaiacol, phenol, carnation	0.79	-	4796.50831360464	4796.50831360464	4796.50831360464	25546.3527608335	23982.5415680232	26872.8011326291	122127.896512114	101490.018536466	130949.689227216	122970.301399198	123050.8636116	127792.050114499	-	1.05076	0.0016289	5.30954	2.40859	up	1.21366	0.00828936	4.64083	2.21438	up	1.0458	0.00587423	24.6407	4.62297	up	1.05076	0.0016289	0.18834	-2.40859	down	1.23182	1.23312e-05	4.89273	2.29064	up
XMW1478	68	69	224.178	C14H24O2	Geranyl isobutyrate	Terpenoids	2345-26-8	1514	sweet, floral, fruity, green, peach, apricot, rose	0.013	-	2822.926609787	869.048909332235	3324.17432267762	9583.04474467429	8542.47042510942	8383.77237997398	55190.8213243376	50637.4596954923	58954.0658944663	40056.6211785257	37399.1001106547	39835.1670723551	-	0.907467	0.0047443	3.77832	1.91775	insig	1.21819	0.002222	6.21602	2.63599	up	1.01094	0.000932458	23.4861	4.55374	up	0.907467	0.0047443	0.264668	-1.91775	insig	1.23111	0.000121873	4.42452	2.14552	up
D282	81	83	238.193	C15H26O2	Citronellyl tiglate	Terpenoids	24717-85-9	1658	rose, fruity, floral, geranium, leafy, tea	-	-	1812.72159478758	2259.5958933105	2585.64158808902	43127.7814088123	43211.6229035633	49023.4357839953	46117.3681683948	42706.0054882191	53709.9122808214	38673.5591055898	37201.3673963003	40454.0247949818	-	1.04861	0.00183884	20.331	4.34561	up	0.357358	0.569808	1.05297	0.0744671	insig	1.0442	0.00495033	21.408	4.42008	up	1.04861	0.00183884	0.049186	-4.34561	down	1.03999	0.0641465	0.859386	-0.218622	insig
XMW0745	97	142	184.146	C11H20O2	2(3H)-Furanone, 5-hexyldihydro-4-methyl-, trans-	Ketone	147254-33-9	1514	-	-	-	1099.343216345168	1099.343216345168	1099.343216345168	5718.17788464326	5496.71608172584	6385.36605923438	17663.4728828728	15873.8999946892	17975.3734100944	11845.4834560847	12412.5118473508	12060.6950537715	-	1.0501	0.00312356	5.3366	2.41592	up	1.21344	0.00104324	2.92682	1.54933	up	1.04646	0.00165549	15.6192	3.96525	up	1.0501	0.00312356	0.187385	-2.41592	down	1.22086	0.000139848	2.06353	1.04512	up
NMW0287	67	79	232.219	C17H28	1,8,11,14-Heptadecatetraene, (Z,Z,Z)-	Hydrocarbons	10482-53-8	1664	costus	-	C17535	1739.16349166868	1544.74413363652	709.7327434387	16464.1715775142	16784.2884759517	18016.7163666072	18973.7480226436	17808.0988413082	22047.5660866083	15081.8372387081	14932.8849213253	15691.9909973445	-	1.02904	3.26674e-05	12.8367	3.6822	up	0.848491	0.174672	1.14755	0.198558	insig	1.02493	0.00310194	14.7308	3.88076	up	1.02904	3.26674e-05	0.0779016	-3.6822	down	1.08348	0.0409839	0.891574	-0.165573	insig
D322	94	79	218.167	C15H22O	(3S,3aR,6R,8aS)-3,7,7-Trimethyl-8-methylenehexahydro-1H-3a,6-methanoazulen-2(3H)-one	Terpenoids	28624-27-3	1669	-	-	-	1366.11912924193	1195.80912030029	1056.33248709107	13053.4863263546	13730.5109986569	15618.4601289364	16297.6317899776	15432.9982216793	19690.4813773188	14695.6425794674	14446.1649424434	16023.1741880489	-	1.0488	0.00315838	11.719	3.55078	up	0.87697	0.133458	1.21269	0.278213	insig	1.04362	0.00638428	14.2116	3.82899	up	1.0488	0.00315838	0.0853314	-3.55078	down	0.570388	0.378261	1.06515	0.0910567	insig
KMW0655*379	135	81	222.198	C15H26O	5-Azulenemethanol, 1,2,3,3a,4,5,6,7-octahydro-.alpha.,.alpha.,3,8-tetramethyl-, [3S-(3.alpha.,3a.beta.,5.alpha.)]-	Terpenoids	22451-73-6	1667	spicy	-	-	1286.6227414856	1617.28698007204	2091.44141735842	17104.641632751	17366.6890834956	19072.3382451166	18041.4190543818	16429.924186645	19517.8713831781	15342.6344034419	14532.0511438594	15000.6342234187	-	1.04368	0.000414321	10.7187	3.42206	up	0.0694196	0.898448	1.00832	0.0119552	insig	1.03962	0.00174579	10.8079	3.43401	up	1.04368	0.000414321	0.0932949	-3.42206	down	1.14293	0.0301999	0.838107	-0.254794	insig
XMW0853*379	135	81	222.198	C15H26O	Neointermedeol	Terpenoids	5945-72-2	1660	-	-	-	1286.6227414856	1617.28698007204	2091.44141735842	17104.641632751	17366.6890834956	19072.3382451166	18041.4190543818	16429.924186645	19517.8713831781	15342.6344034419	14532.0511438594	15000.6342234187	-	1.04368	0.000414321	10.7187	3.42206	up	0.0694196	0.898448	1.00832	0.0119552	insig	1.03962	0.00174579	10.8079	3.43401	up	1.04368	0.000414321	0.0932949	-3.42206	down	1.14293	0.0301999	0.838107	-0.254794	insig
NMW0289	73	60	214.193	C13H26O2	Tridecanoic acid	Acid	638-53-9	1665.66716641679	waxy, woody	10	C17076	1001.689440084812	1001.689440084812	1001.689440084812	9464.93342124913	9469.36705032324	11239.1721395871	10347.8613764035	9746.72110552954	12269.5509132839	8301.68446847512	8105.00530339029	9401.17250061011	-	1.0503	0.00422719	10.0409	3.32781	up	0.435755	0.493009	1.0726	0.101115	insig	1.04543	0.00598954	10.7698	3.42893	up	1.0503	0.00422719	0.0995931	-3.32781	down	0.897316	0.120885	0.855316	-0.22547	insig
XMW1258	105	133	252.173	C15H24O3	Acetic acid, (4,6,8,9-tetramethyl-3-oxabicyclo[3.3.1]non-6-en-1-yl)methyl ester	Ester	309722-81-4	1667	-	-	-	6904.670323382381	6904.670323382381	6904.670323382381	65425.8633144819	64843.5934034102	75781.9622231426	69629.4146967145	65265.8309657576	80016.0456674174	58490.8192452682	56931.8903085465	61945.1253753035	-	1.05056	0.00329134	9.94744	3.31433	up	0.309318	0.629058	1.043	0.0607369	insig	1.04575	0.00453628	10.3752	3.37506	up	1.05056	0.00329134	0.100528	-3.31433	down	0.988219	0.0992626	0.860794	-0.21626	insig
XMW0602*425	71	57	184.219	C13H28	Undecane, 5,7-dimethyl-	Hydrocarbons	17312-83-3	1190	-	-	-	4947.17051959223	4629.44885253901	4498.18385272211	34121.5407169795	33306.8179026485	33572.9444517818	48606.1546794428	40134.5375408931	43980.5899664912	39275.1930223994	46888.1359422615	43067.5482156367	-	1.05105	1.162e-06	7.17604	2.84319	up	1.13098	0.0484587	1.31406	0.394026	insig	1.04487	0.00372846	9.42971	3.23721	up	1.05105	1.162e-06	0.139353	-2.84319	down	1.14046	0.0489335	1.2795	0.355577	insig
YZMW0416	89	88	170.131	C10H18O2	Cyclohexaneacetic acid, ethyl ester	Ester	5452-75-5	1230	-	2e-05	-	875.91361939697	875.91361939697	875.91361939697	875.91361939697	875.91361939697	875.91361939697	7580.802892456	6906.60741931147	6388.97287451166	11309.1132477416	9786.64909661857	9640.50793530266	-	-	-	-	-	-	1.21877	0.00320206	7.94461	2.98998	up	1.04524	0.00320206	7.94461	2.98998	up	-	-	-	-	-	1.23175	0.00322667	11.6968	3.54805	up
WAMW2124	45	74	74.037	C3H6O2	Propanoic acid	Acid	79-09-4	706	pungent, acid, cheese, vinegar	2	C00163	956.2009566894519	956.2009566894519	956.2009566894519	5926.29070678711	5373.79992248534	4781.00478344726	6382.87496759033	6750.3179185791	6432.04116503906	16284.7131309814	13481.6154329834	12738.9436472778	ko00640,ko00760,ko01100	1.04867	0.00559043	5.6059	2.48695	up	1.0301	0.0595056	1.21666	0.282927	insig	1.04661	0.000427901	6.82047	2.76987	up	1.04867	0.00559043	0.178384	-2.48695	down	1.20704	0.00962326	2.64318	1.40228	up
KMW0059	87	45	102.104	C6H14O	2-Pentanol, 2-methyl-	Alcohol	590-36-3	694	pungent	4.1	-	13244.836456591778	13244.836456591778	13244.836456591778	75539.8836249999	69669.0926923827	66224.1822829589	72692.6197314452	83225.6956193847	92552.1450529785	166758.566180175	170012.327235351	157971.117199462	-	1.05035	0.00225008	5.32115	2.41174	up	0.860617	0.151658	1.17517	0.232873	insig	1.04433	0.0067288	6.25327	2.64461	up	1.05035	0.00225008	0.187929	-2.41174	down	1.22644	5.31805e-05	2.33995	1.22647	up
WAMW1531	73	72	72.999	C2H3NS	Thiocyanic acid, methyl ester	Ester	556-64-9	702	sulfury, onion	0.01	-	459.40729922485195	459.40729922485195	459.40729922485195	2854.77714474487	2297.03649612426	2370.46560336303	2333.5099183197	3069.76098754882	3029.30630297851	5894.74384329224	5791.42601208496	5640.48591067505	-	1.04813	0.0072195	5.45796	2.44836	up	0.551783	0.36837	1.12101	0.164804	insig	1.04225	0.0101698	6.11845	2.61317	up	1.04813	0.0072195	0.183219	-2.44836	down	1.21462	0.0007887	2.30338	1.20375	up
XMW0020	59	72	90.068	C4H10O2	Ethanol, 2-ethoxy-	Alcohol	110-80-5	708	-	11.6	C14687	9353.275022821039	9353.275022821039	9353.275022821039	52729.1288233642	51674.3404240722	46766.3751141052	50667.9639714966	56602.5502920532	64186.3344550171	115485.54254309	116773.011411377	107333.489358001	-	1.0504	0.00199831	5.38741	2.42959	up	0.752369	0.220598	1.1342	0.181675	insig	1.0444	0.00663196	6.1104	2.61127	up	1.0504	0.00199831	0.185618	-2.42959	down	1.22615	0.000188802	2.24643	1.16763	up
XMW2335	72	43	116.084	C6H12O2	1,3-Dioxolane, 2,2,4-trimethyl-	Heterocyclic compound	1193-11-9	704	earthy, ethereal, green, vegetable, asparagus, raw, potato, tomato, leafy	-	-	1730.822380639648	1730.822380639648	1730.822380639648	8654.11190319824	9080.99758721923	8906.79267285156	9878.06938934326	9940.88728222657	11709.5285830688	20822.7557932739	21198.5356553955	20642.5062805175	-	1.05134	0.000300277	5.13088	2.35921	up	0.996043	0.107674	1.18342	0.242959	insig	1.04528	0.00464336	6.07197	2.60216	up	1.05134	0.000300277	0.194899	-2.35921	down	1.23344	1.17322e-06	2.35208	1.23394	up
KMW0040	88	43	88.052	C4H8O2	Acetoin	Ketone	513-86-0	707.299270072993	sweet, buttery, creamy, dairy, milky, fatty	0.011	C00466	583.709595361328	583.709595361328	583.709595361328	3852.71995373535	3492.18085754394	3206.1179482727	2918.54797680664	3862.22651461792	3751.61233049011	6876.59065811158	7500.52232249451	7166.41485104371	-	1.04959	0.00404257	6.02527	2.59103	up	0.0372387	0.986907	0.998234	-0.00254989	insig	1.04217	0.0101956	6.01463	2.58848	up	1.04959	0.00404257	0.165968	-2.59103	down	1.21934	0.000147939	2.04184	1.02987	up
XMW1151	105	110	168.115	C10H16O2	7-Oxabicyclo[4.1.0]heptane, 1-methyl-4-(2-methyloxiranyl)-	Terpenoids	96-08-2	1294	menthol	-	-	342.14929361876796	342.14929361876796	342.14929361876796	8962.74307868963	9980.6904956054	11435.3524164123	1972.61508143613	1710.74646809384	2336.59765830993	8873.6349298706209	8399.74978239441	7853.92330740357	-	1.05065	0.0053345	29.596	4.88733	up	1.20896	0.00529777	0.198163	-2.33524	down	1.04194	0.011678	5.86485	2.55209	up	1.05065	0.0053345	0.0337883	-4.88733	down	0.955082	0.120678	0.827133	-0.273808	insig
GGMW0028	54	55	114.068	C6H10O2	Methyl tiglate	Ester	6622-76-0	866	-	0.13	-	605.877019665528	605.877019665528	605.877019665528	11930.6960503539	10566.0147246704	13840.4886840209	3564.42069824219	3029.38509832764	4017.08782293702	7297.3656418457	4543.01677172851	9041.75687475585	-	1.05017	0.00674214	19.9915	4.32132	up	1.19791	0.00773	0.292012	-1.7759	down	1.04275	0.00935177	5.83776	2.54541	up	1.05017	0.00674214	0.0500212	-4.32132	down	0.991244	0.0379991	0.574677	-0.799178	insig
KMW0373	77	105	150.068	C9H10O2	Benzoic acid, ethyl ester	Ester	93-89-0	1172	fruity, dry, musty, sweet, wintergreen	1.43	-	381030.408190919	372513.39556714	374001.94376587	2670.85056866459	2874.5907442017	2261.01093557743	1356.38704632569	2125.32663171388	1699.47433300782	4553.75489520252	3838.70466314702	3553.42228942874	-	1.05113	4.58643e-05	0.0069234	-7.1743	down	1.00451	0.0399487	0.663706	-0.591384	insig	1.04551	4.38735e-05	0.0045951	-7.76569	down	1.05113	4.58643e-05	144.438	7.1743	up	1.11163	0.0240523	1.53026	0.613774	insig
WMW0146*427	107	119	204.188	C15H24	.alpha.-Maaliene	Terpenoids	489-28-1	1443	-	-	-	1178.1664797577118	1178.1664797577118	1178.1664797577118	23592.9494199366	24532.8744775996	26225.5025126642	7079.99059068286	5890.83239878856	7447.6171827544	13035.6093744809	12358.2992736355	13837.3862087398	-	1.05132	0.00106298	21.0359	4.39478	up	1.21146	0.000146731	0.274621	-1.86449	down	1.04362	0.00689622	5.7769	2.53029	up	1.05132	0.00106298	0.0475378	-4.39478	down	1.22126	0.000746023	0.527648	-0.922354	insig
XMW1100	177	192	192.151	C13H20O	2-Buten-1-one, 1-(2,6,6-trimethyl-1-cyclohexen-1-yl)-	Ketone	35044-68-9	1419	fruity, floral, black currant, currant, plum, rose, honey, tobacco	-	-	2274.5350331146	2274.5350331146	2274.5350331146	71377.1893523393	72574.3209289849	77778.0496530447	12595.0401063079	11372.675165573	13763.957899124	36214.2424554135	35662.782004501	35939.8450405576	-	1.05141	0.000751383	32.4945	5.02212	up	1.2171	0.000315665	0.17017	-2.55495	down	1.04496	0.00446004	5.52958	2.46717	up	1.05141	0.000751383	0.0307744	-5.02212	down	1.23188	0.00252643	0.486254	-1.04022	down
QWMW0808	94	161	204.188	C15H24	Tricyclo[2.2.1.0(2,6)]heptane, 1,7-dimethyl-7-(4-methyl-3-pentenyl)-, (-)-	Terpenoids	512-61-8	1420	sweet, woody	-	C19736	769.620465310656	769.620465310656	769.620465310656	10589.0464005276	10657.7234264523	10651.4784810787	4002.15454862975	3848.10232655328	4614.83955104063	6102.77746206648	6364.11668510427	6368.93875201403	ko00909	1.0515	4.9417e-06	13.8156	3.78822	up	1.21199	0.00119851	0.390777	-1.35558	down	1.04501	0.00475028	5.39881	2.43264	up	1.0515	4.9417e-06	0.0723821	-3.78822	down	1.23066	0.00019681	0.590497	-0.759997	insig
w07	141	142	142.078	C11H10	1H-Indene, 1-ethylidene-	Hydrocarbons	2471-83-2	1315	-	-	-	703.689027603149	1128.37667092895	970.558776260378	1880.49233210754	2364.74324880981	2048.59332781982	3040.87344308471	2877.96221716308	3092.85538223267	12802.5806513367	13218.7401701812	13423.3712165832	-	0.985821	0.00370539	2.24569	1.16716	insig	1.12752	0.012301	1.43183	0.51786	insig	1.0216	0.00065051	3.21545	1.68502	up	0.985821	0.00370539	0.445297	-1.16716	insig	1.23272	2.1866e-06	6.2672	2.64782	up
XMW1116*183	67	69	100.089	C6H12O	4-Hexen-1-ol, (E)-	Alcohol	928-92-7	883	green, herbal, musty, tomato, metallic	0.11	-	164641.685905333	169577.484139342	165270.585596129	4749.65030923463	4446.60909451297	4538.13842715456	889.321818902594	889.321818902594	889.321818902594	889.321818902594	889.321818902594	889.321818902594	-	1.05138	8.72728e-05	0.0274969	-5.18459	down	1.21885	0.000591268	0.194254	-2.36398	down	1.04675	8.77141e-05	0.00534138	-7.54857	down	1.05138	8.72728e-05	36.3678	5.18459	up	1.23392	0.000591268	0.194254	-2.36398	down
QWMW1119*183	67	69	100.089	C6H12O	4-Hexen-1-ol, (Z)-	Alcohol	928-91-6	879	green, cooked vegetable, tomato, brothy, gassy	0.1	-	164641.685905333	169577.484139342	165270.585596129	4749.65030923463	4446.60909451297	4538.13842715456	889.321818902594	889.321818902594	889.321818902594	889.321818902594	889.321818902594	889.321818902594	-	1.05138	8.72728e-05	0.0274969	-5.18459	down	1.21885	0.000591268	0.194254	-2.36398	down	1.04675	8.77141e-05	0.00534138	-7.54857	down	1.05138	8.72728e-05	36.3678	5.18459	up	1.23392	0.000591268	0.194254	-2.36398	down
BPMW009	106	107	136.064	C7H8N2O	3-Pyridinecarboxamide, N-methyl-	Heterocyclic compound	114-33-0	1437.49284487693	-	-	-	47861.9106734176	46498.3119818128	48531.0430167709	305.44613545531604	305.44613545531604	305.44613545531604	305.44613545531604	305.44613545531604	305.44613545531604	1732.800195404	1527.23067727658	1571.06120043939	-	1.05153	0.000159687	0.00641284	-7.28482	down	-	-	-	-	-	1.04684	0.000159687	0.00641284	-7.28482	down	1.05153	0.000159687	155.937	7.28482	up	1.23162	0.00228701	5.27217	2.3984	up
NMW0203	129	100	230.152	C12H22O4	Diisopropyl adipate	Ester	6938-94-9	1464	mild, estery, fatty, sour	-	C14523	166905.02130377	162394.820441038	176114.558023328	537.354167266839	107.4708334533678	107.4708334533678	1578.98175909422	1035.08023474119	1609.97596173093	1331.46382794187	636.26555798339	612.100977172844	-	1.03884	0.000567351	0.00148847	-9.39195	down	1.08031	0.00936362	5.61486	2.48925	up	1.0448	0.000569586	0.00835757	-6.9027	down	1.03884	0.000567351	671.829	9.39195	up	0.950048	0.106254	3.42928	1.7779	insig
GMW0067	105	133	134.073	C9H10O	Benzaldehyde, 3,5-dimethyl-	Aldehyde	5779-95-3	1169	-	0.2	-	1259273.2540571	1226408.17867039	1241939.51827488	5922.96040252694	5679.00031713876	4965.95755087288	5666.86697155767	4302.31271063236	21687.0353474732	9493.06448101819	10624.4874562986	11252.7067269285	-	1.05134	5.8027e-05	0.00444464	-7.81372	down	0.433371	0.462711	1.91069	0.934096	insig	1.02542	6.4598e-07	0.00849234	-6.87962	down	1.05134	5.8027e-05	224.99	7.81372	up	1.20973	0.00302801	1.89343	0.921005	insig
XMW1239	101	55	200.178	C12H24O2	1,3-Dioxepane, 2-heptyl-	Heterocyclic compound	61732-92-1	1470	-	-	-	259085.210613522	254990.677069775	266783.482093121	253.75401259765198	253.75401259765198	253.75401259765198	2506.79769474789	2417.64667100521	2525.8210824432	1726.70853128049	1421.9420937042	1268.77006298826	-	1.05152	0.000176683	0.000974903	-10.0025	down	1.2198	0.000223553	9.78673	3.29083	up	1.04678	0.000179524	0.00954111	-6.71163	down	1.05152	0.000176683	1025.74	10.0025	up	1.22448	0.011977	5.80276	2.53674	up
XMW0650	84	55	84.058	C5H8O	2-Butenal, 3-methyl-	Aldehyde	107-86-8	782	sweet, fruity, pungent, brown, nutty, almond, cherry	0.0005	C07330	114493.395828796	117016.728210327	110770.81309967	1147.963145849608	1147.963145849608	1147.963145849608	1147.963145849608	1147.963145849608	1147.963145849608	1147.963145849608	1147.963145849608	1147.963145849608	ko00908	1.05142	0.000257874	0.0100616	-6.635	down	-	-	-	-	-	1.04673	0.000257874	0.0100616	-6.635	down	1.05142	0.000257874	99.3879	6.635	up	-	-	-	-	-
NMW0161	118	117	178.099	C11H14O2	3-Phenyl-1-propanol, acetate	Ester	122-72-5	1373	sweet, balsamic, storax, spicy, cinnamon	0.1	C17663	180247.986328744	175062.404543969	184935.740141442	15188.1800436246	16169.5560260007	16264.4065114896	2285.77701255797	1774.48783581542	2195.8395611572	1608.33242466735	1267.14048211669	1527.42636968994	-	1.05134	0.000251102	0.088149	-3.50391	down	1.21619	7.73071e-05	0.13137	-2.9283	down	1.04616	0.000246601	0.0115801	-6.43221	down	1.05134	0.000251102	11.3444	3.50391	up	1.23153	0.000214924	0.0924549	-3.43511	down
QWMW1069	87	43	130.063	C6H10O3	3-Acetoxy-2-butanone	Ketone	4906-24-5	888	pungent, sweet, creamy, buttery	-	-	86106.042768493	92790.7463148187	116243.795837845	4598.78715496826	4045.84838684078	3964.15569549559	1187.69115380859	1176.13395446775	1132.85552148436	226.571104296872	226.571104296872	226.571104296872	-	1.04959	0.00925809	0.0427213	-4.5489	down	1.21465	0.00406595	0.277321	-1.85037	down	1.04589	0.00871986	0.0118475	-6.39927	down	1.04959	0.00925809	23.4075	4.5489	up	1.23339	0.00250342	0.0539079	-4.21336	down
YZMW0250	122	149	150.116	C9H14N2	2,3-Dimethyl-5-n-propylpyrazine	Heterocyclic compound	32262-98-9	1166	-	0.32	-	448767.950984125	436024.731925349	440208.325212946	6898.36605291442	6898.36605291442	6898.36605291442	6898.36605291442	6898.36605291442	6898.36605291442	6898.36605291442	6898.36605291442	6898.36605291442	-	1.05151	7.43972e-05	0.0156189	-6.00056	down	-	-	-	-	-	1.04685	7.43972e-05	0.0156189	-6.00056	down	1.05151	7.43972e-05	64.0249	6.00056	up	-	-	-	-	-
YZMW0525	70	97	160.11	C8H16O3	2-Hydroxyoctanoic acid	Acid	617-73-2	1375	-	2400	-	90205.3542365696	83771.5375600561	88054.3842938206	1459.7397217162659	1459.7397217162659	1459.7397217162659	1459.7397217162659	1459.7397217162659	1459.7397217162659	1459.7397217162659	1459.7397217162659	1459.7397217162659	-	1.05152	0.000484425	0.0167126	-5.90292	down	-	-	-	-	-	1.04689	0.000484425	0.0167126	-5.90292	down	1.05152	0.000484425	59.8352	5.90292	up	-	-	-	-	-
XMW1439	77	119	165.079	C9H11NO2	Benzene, (1-nitropropyl)-	Nitrogen compounds	5279-14-1	1383	-	-	-	164900.821636663	152761.020287908	165924.683591864	1300.59582322694	1087.92954898071	763.65309106444	2075.99582914733	4310.53483081055	2561.5699142456	3645.27707043451	1606.97958636478	1296.93752249143	-	1.04962	0.000685862	0.00651833	-7.26128	down	1.08023	0.0976297	2.8387	1.50523	up	1.04082	0.000540425	0.0185036	-5.75605	down	1.04962	0.000685862	153.413	7.26128	up	0.824017	0.261575	2.07767	1.05497	insig
NMW0208	73	55	172.11	C9H16O3	9-Oxononanoic acid	Acid	2553-17-5	1483	-	-	C16322	138273.876050779	136369.608625303	142334.608271849	1418.58459838865	1206.28015145872	1190.80432235716	2785.14718225094	2516.07682739254	2839.41735772701	2753.26633630367	1673.42844598386	1908.5963595886	ko00592,ko01110	1.05124	0.000159213	0.00915077	-6.77189	down	1.20455	0.000498744	2.13348	1.09321	up	1.04657	0.00015932	0.0195229	-5.67869	down	1.05124	0.000159213	109.28	6.77189	up	1.02166	0.118293	1.66034	0.731475	insig
NMW0160*452	136	154	154.027	C7H6O4	Benzoic acid, 2,3-dihydroxy-	Acid	303-38-8	1372	-	20	C00196	1188458.48366363	1127154.40473199	1218586.1348288	24702.5692584604	24702.5692584604	24702.5692584604	24702.5692584604	24702.5692584604	24702.5692584604	24702.5692584604	24702.5692584604	24702.5692584604	ko01110	1.05153	0.00054355	0.0209687	-5.57562	down	-	-	-	-	-	1.04685	0.00054355	0.0209687	-5.57562	down	1.05153	0.00054355	47.69	5.57562	up	-	-	-	-	-
NMW0218	58	59	165.115	C10H15NO	Hordenine	Phenol	539-15-1	1469.90291262136	-	20	C06199	112872.733832945	111165.209220152	115376.826258543	2526.573676123	2526.573676123	2526.573676123	2526.573676123	2526.573676123	2526.573676123	2526.573676123	2526.573676123	2526.573676123	ko00350,ko01100	1.05153	0.000122231	0.0223317	-5.48476	down	-	-	-	-	-	1.04682	0.000122231	0.0223317	-5.48476	down	1.05153	0.000122231	44.7793	5.48476	up	-	-	-	-	-
QWMW1320	51	105	192.115	C12H16O2	1-Butanol, 3-methyl-, benzoate	Ester	94-46-2	1439	-	0.25	-	61621.1734505487	60290.8822034325	62818.4780105465	1402.203823825066	1402.203823825066	1402.203823825066	1402.203823825066	1402.203823825066	1402.203823825066	1402.203823825066	1402.203823825066	1402.203823825066	-	1.05153	0.000147134	0.0227716	-5.45662	down	-	-	-	-	-	1.04683	0.000147134	0.0227716	-5.45662	down	1.05153	0.000147134	43.9143	5.45662	up	-	-	-	-	-
WAMW0399*353	83	97	196.219	C14H28	1-Tetradecene	Hydrocarbons	1120-36-1	1392	mild pleasant	2	-	229634.330602303	214982.566644417	226763.551651192	11575.5535639035	11276.114611633	12038.1585689084	283724.473066479	238061.442470164	265250.125155101	14924.4589396056	13790.8999622191	14016.1901915587	-	1.0514	0.000433425	0.0519673	-4.26625	down	1.21945	0.00277983	22.5578	4.49555	up	0.853516	0.0883315	1.17227	0.229299	insig	1.0514	0.000433425	19.2429	4.26625	up	1.17105	0.0053445	1.22476	0.292495	insig
NMW0195*057	115	134	176.084	C11H12O2	2-Propen-1-ol, 3-phenyl-, acetate, (E)-	Ester	21040-45-9	1446	sweet, floral, spicy, balsamic	0.002	-	1068205.89745009	1029499.24630291	1089803.63074501	1032.18869343572	856.946960723926	653.74093051153	26431.0636444725	21958.461364565	24819.7567712425	6301.48787670955	5583.51003326464	6571.60202270565	-	1.05086	0.000275839	0.000797763	-10.2918	down	1.21642	0.00290262	28.7899	4.84749	up	1.04644	0.000269225	0.0229676	-5.44426	down	1.05086	0.000275839	1253.51	10.2918	up	1.22349	0.00112541	7.25816	2.8596	up
KMW0534	56	57	200.178	C12H24O2	Butyl caprylate	Ester	589-75-3	1389	buttery, ether, herbal, dank	-	-	122632.305043706	112701.98805811	120734.674347966	4803.99931237776	4666.67359637433	4413.11440527323	222596.771455332	186443.830431404	207232.003706002	6697.90495513913	6864.80328796382	6617.14835424799	-	1.05139	0.000700369	0.0389918	-4.68068	down	1.21955	0.00270798	44.3879	5.4721	up	1.02273	0.00967564	1.73077	0.791412	insig	1.05139	0.000700369	25.6464	4.68068	up	1.22211	0.00028933	1.45348	0.539515	insig
NMW0194*057	115	134	176.084	C11H12O2	Acetic acid, cinnamyl ester	Ester	103-54-8	1446	sweet, floral, spicy, balsamic, cinnamon	0.15	C12299	1068205.89745009	1029499.24630291	1089803.63074501	1032.18869343572	856.946960723926	653.74093051153	26431.0636444725	21958.461364565	24819.7567712425	6301.48787670955	5583.51003326464	6571.60202270565	-	1.05086	0.000275839	0.000797763	-10.2918	down	1.21642	0.00290262	28.7899	4.84749	up	1.04644	0.000269225	0.0229676	-5.44426	down	1.05086	0.000275839	1253.51	10.2918	up	1.22349	0.00112541	7.25816	2.8596	up
XMW0544	81	161	204.188	C15H24	Azulene, 1,2,3,3a,4,5,6,7-octahydro-1,4-dimethyl-7-(1-methylethenyl)-, [1R-(1.alpha.,3a.beta.,4.alpha.,7.beta.)]-	Terpenoids	22567-17-5	1473	musty	-	-	259860.705937802	251440.170098385	266059.632854305	5977.36015966788	5977.36015966788	5977.36015966788	5977.36015966788	5977.36015966788	5977.36015966788	5977.36015966788	5977.36015966788	5977.36015966788	-	1.05153	0.000279961	0.0230679	-5.43797	down	-	-	-	-	-	1.04684	0.000279961	0.0230679	-5.43797	down	1.05153	0.000279961	43.3503	5.43797	up	-	-	-	-	-
KMW0420	84	41	154.136	C10H18O	2-Cyclohexen-1-ol, 3-methyl-6-(1-methylethyl)-, trans-	Terpenoids	16721-39-4	1208	herbal	-	-	285052.945228207	262738.859342098	280419.973172054	16942.2566560669	16962.916246887	18369.0630205076	279683.353987301	234203.471148861	255599.064695492	11684.6572434081	12697.304935974	13546.6100473632	-	1.05123	0.000654788	0.063117	-3.98583	down	1.21898	0.00297478	14.7202	3.87972	up	0.58533	0.277527	0.929093	-0.106105	insig	1.05123	0.000654788	15.8436	3.98583	up	1.17335	0.00277289	0.725569	-0.462815	insig
KMW0542	88	101	200.178	C12H24O2	Decanoic acid, ethyl ester	Ester	110-38-3	1395.63776918829	sweet, waxy, fruity, apple, grape, oily, brandy	0.005	-	944817.692796532	887953.196689734	890361.546591058	3830.7573517915603	3830.7573517915603	3830.7573517915603	22432.5830469982	19153.7867589578	22002.4083310406	3830.7573517915603	3830.7573517915603	3830.7573517915603	-	1.05149	0.00042166	0.00422024	-7.88846	down	1.218	0.00349119	5.53318	2.46811	up	1.04647	0.000422681	0.0233513	-5.42035	down	1.05149	0.00042166	236.953	7.88846	up	-	-	-	-	-
KMW0570*339	84	96	182.167	C12H22O	2-Dodecenal, (E)-	Aldehyde	20407-84-5	1468	citrus, metallic, mandarin, orange, waxy, aldehydic	0.0073	-	712543.454772818	699821.759934073	734320.666191641	16740.43947011698	16740.43947011698	16740.43947011698	16740.43947011698	16740.43947011698	16740.43947011698	16740.43947011698	16740.43947011698	16740.43947011698	-	1.05153	0.000207694	0.0233948	-5.41767	down	-	-	-	-	-	1.04682	0.000207694	0.0233948	-5.41767	down	1.05153	0.000207694	42.7445	5.41767	up	-	-	-	-	-
QWMW0813*339	84	96	182.167	C12H22O	2-Dodecenal	Aldehyde	4826-62-4	1465	strong, fatty, tallow, citrus, orange, mandarin, tangerine	-	-	712543.454772818	699821.759934073	734320.666191641	16740.43947011698	16740.43947011698	16740.43947011698	16740.43947011698	16740.43947011698	16740.43947011698	16740.43947011698	16740.43947011698	16740.43947011698	-	1.05153	0.000207694	0.0233948	-5.41767	down	-	-	-	-	-	1.04682	0.000207694	0.0233948	-5.41767	down	1.05153	0.000207694	42.7445	5.41767	up	-	-	-	-	-
KMW0518*352	93	69	196.146	C12H20O2	2,6-Octadien-1-ol, 3,7-dimethyl-, acetate, (Z)-	Terpenoids	141-12-8	1365.21978021978	floral, rose, soapy, citrus, dewy, pear	2	-	39303.1204021605	36499.8836950683	38929.4489305419	639.402776397706	567.707540466315	996.142002288826	761.163705123895	728.394689392081	1397.05177368163	1116.01113647459	1009.08100183103	594.361719451915	-	1.0475	0.000424115	0.0192034	-5.70249	down	0.519798	0.431632	1.31016	0.389742	insig	1.03946	0.000281091	0.0251595	-5.31275	down	1.0475	0.000424115	52.0741	5.70249	up	0.41862	0.454065	1.23429	0.303682	insig
KMW0528*355	67	82	198.162	C12H22O2	Hexanoic acid, 3-hexenyl ester, (Z)-	Ester	31501-11-8	1380	fruity, green, waxy, pear, winey, tropical, grassy, pineapple	0.781	-	105490.26418121	97386.360005399	102397.049250363	1660.45740187077	1598.69718118293	1993.51713705451	2806.06943847671	2299.38150872815	2665.36869201674	669.539069244413	1162.74907476807	614.658586975118	-	1.05086	0.000540136	0.0172064	-5.86091	down	1.11107	0.0136674	1.4794	0.565015	insig	1.04635	0.000540767	0.0254553	-5.29589	down	1.05086	0.000540136	58.1178	5.86091	up	1.09763	0.0149574	0.465848	-1.10207	down
QWMW0846	97	100	170.131	C10H18O2	trans-2-Decenoic acid	Acid	334-49-6	1392	fruity, oily, waxy, sweet, peach	-	-	34472.1696513087	32752.7957982202	33367.787896487	903.160779565472	903.160779565472	903.160779565472	903.160779565472	903.160779565472	903.160779565472	903.160779565472	903.160779565472	903.160779565472	-	1.05151	0.000237576	0.0269352	-5.21437	down	-	-	-	-	-	1.04688	0.000237576	0.0269352	-5.21437	down	1.05151	0.000237576	37.1262	5.21437	up	-	-	-	-	-
KMW0411	55	41	182.131	C11H18O2	1,6-Octadien-3-ol, 3,7-dimethyl-, formate	Ester	115-99-1	1215	citrus, herbal, bergamot, lavender, soapy, fatty, green, woody	-	-	217441.604091184	201714.522368405	214309.089358884	9328.2019714966	9651.84536578363	9856.15825634757	209465.018121212	175340.082541623	189781.431747067	7030.12340551753	6899.14668676755	7412.88404779049	-	1.05143	0.000561629	0.0455214	-4.45731	down	1.21909	0.00293667	19.9259	4.31657	up	0.699644	0.175596	0.907053	-0.140741	insig	1.05143	0.000561629	21.9677	4.45731	up	1.21198	0.000329065	0.740117	-0.434176	insig
XMW1182*054	119	93	204.188	C15H24	Di-epi-.alpha.-cedrene-(I)	Terpenoids	21996-77-0	1382	-	-	-	44437.1752991352	43379.8883340473	45360.7749439107	1328.22262426758	1260.82038000487	1255.60879348754	1415.90359422301	968.878521652197	1384.26276237487	1338.3278507385	803.836372802708	1570.07141317747	-	1.05148	0.000172184	0.0288686	-5.11436	down	0.158932	0.878057	0.980335	-0.028654	insig	1.04428	7.54309e-05	0.0283008	-5.14301	down	1.05148	0.000172184	34.6398	5.11436	up	0.211114	0.86409	0.965558	-0.0505647	insig
WMW0004*054	119	93	204.188	C15H24	Ylangene	Terpenoids	14912-44-8	1372	-	-	C09749	44437.1752991352	43379.8883340473	45360.7749439107	1328.22262426758	1260.82038000487	1255.60879348754	1415.90359422301	968.878521652197	1384.26276237487	1338.3278507385	803.836372802708	1570.07141317747	-	1.05148	0.000172184	0.0288686	-5.11436	down	0.158932	0.878057	0.980335	-0.028654	insig	1.04428	7.54309e-05	0.0283008	-5.14301	down	1.05148	0.000172184	34.6398	5.11436	up	0.211114	0.86409	0.965558	-0.0505647	insig
XMW0382*054	119	93	204.188	C15H24	isoledene	Terpenoids	95910-36-4	1375	-	-	-	44437.1752991352	43379.8883340473	45360.7749439107	1328.22262426758	1260.82038000487	1255.60879348754	1415.90359422301	968.878521652197	1384.26276237487	1338.3278507385	803.836372802708	1570.07141317747	-	1.05148	0.000172184	0.0288686	-5.11436	down	0.158932	0.878057	0.980335	-0.028654	insig	1.04428	7.54309e-05	0.0283008	-5.14301	down	1.05148	0.000172184	34.6398	5.11436	up	0.211114	0.86409	0.965558	-0.0505647	insig
XMW1412*054	119	93	204.188	C15H24	2-Epi-.alpha.-funebrene	Terpenoids	65354-33-8	1389	-	-	-	44437.1752991352	43379.8883340473	45360.7749439107	1328.22262426758	1260.82038000487	1255.60879348754	1415.90359422301	968.878521652197	1384.26276237487	1338.3278507385	803.836372802708	1570.07141317747	-	1.05148	0.000172184	0.0288686	-5.11436	down	0.158932	0.878057	0.980335	-0.028654	insig	1.04428	7.54309e-05	0.0283008	-5.14301	down	1.05148	0.000172184	34.6398	5.11436	up	0.211114	0.86409	0.965558	-0.0505647	insig
YZMW0225	105	77	162.104	C11H14O	4-n-Propylacetophenone	Ketone	2932-65-2	1380	-	151.5	-	102792.898800724	97867.083626469	104773.117895695	1499.26661114502	945.661323394796	1497.90846322631	2408.11243286132	6486.77406079099	3070.74095697019	5417.77245358271	2156.19765686034	2064.30034631344	-	1.04885	0.000378927	0.012909	-6.27548	down	1.02961	0.166057	3.03478	1.60159	up	1.03048	1.34132e-05	0.0391759	-4.67389	down	1.04885	0.000378927	77.4653	6.27548	up	0.91025	0.224995	2.4445	1.28954	insig
KMW0537*371	68	81	204.188	C15H24	Cyclohexane, 1-ethenyl-1-methyl-2,4-bis(1-methylethenyl)-, (1.alpha.,2.beta.,4.beta.)-	Terpenoids	33880-83-0	1398	herbal, waxy, fresh	-	C17094	2911363.83682116	2703417.59106578	2874111.43677746	3697.76030657958	3017.10470562739	2915.64485437006	122145.401138616	102724.754255009	116390.193540288	4382.93905346685	3988.04751495362	3524.05629086305	-	1.05129	0.000512508	0.00113448	-9.78375	down	1.21935	0.00266321	35.4353	5.14712	up	1.04636	0.000506421	0.0402008	-4.63663	down	1.05129	0.000512508	881.458	9.78375	up	0.895031	0.0966801	1.23514	0.304676	insig
WMW0010*371	68	81	204.188	C15H24	Cyclohexane, 1-ethenyl-1-methyl-2,4-bis(1-methylethenyl)-, [1S-(1.alpha.,2.beta.,4.beta.)]-	Terpenoids	515-13-9	1391	sweet	-	-	2911363.83682116	2703417.59106578	2874111.43677746	3697.76030657958	3017.10470562739	2915.64485437006	122145.401138616	102724.754255009	116390.193540288	4382.93905346685	3988.04751495362	3524.05629086305	-	1.05129	0.000512508	0.00113448	-9.78375	down	1.21935	0.00266321	35.4353	5.14712	up	1.04636	0.000506421	0.0402008	-4.63663	down	1.05129	0.000512508	881.458	9.78375	up	0.895031	0.0966801	1.23514	0.304676	insig
XMW1097*355	67	82	198.162	C12H22O2	Hexanoic acid, 3-hexenyl ester	Ester	84434-19-5	1386	-	-	-	1839935.8936341	1706671.16696686	1811871.09050239	11518.1220165864	11277.799536438	10132.3990063782	84959.714362247	72564.9503975857	81420.6960620149	14607.0537543032	14415.8499548189	13651.8056915591	-	1.05143	0.000521009	0.00614509	-7.34635	down	1.21781	0.00257435	7.25653	2.85928	up	1.04642	0.000514114	0.044592	-4.48707	down	1.05143	0.000521009	162.732	7.34635	up	1.1677	0.00494406	1.29599	0.374052	insig
KMW0574*322	131	103	176.084	C11H12O2	2-Propenoic acid, 3-phenyl-, ethyl ester	Ester	103-36-6	1471.15933752142	sweet, balsamic, fruity, spicy, powdery, berry, plum	0.165	C06359	174992.786875408	167315.40180035	173961.454563793	4946.88170668023	5391.73971188346	3675.66757177729	6566.0779536742	8206.9894714354	11655.0284542844	6787.75293359363	6018.35787567129	5784.83054736319	-	1.0495	0.000113217	0.0271453	-5.20315	down	1.01441	0.0975902	1.8858	0.915174	insig	1.03958	3.87657e-06	0.0511905	-4.28798	down	1.0495	0.000113217	36.8388	5.20315	up	0.945552	0.0773535	1.32657	0.407701	insig
KMW0686*322	131	103	176.084	C11H12O2	2-Propenoic acid, 3-phenyl-, ethyl ester, (E)-	Ester	4192-77-2	1463	floral, honey, balsamic	0.0007	-	174992.786875408	167315.40180035	173961.454563793	4946.88170668023	5391.73971188346	3675.66757177729	6566.0779536742	8206.9894714354	11655.0284542844	6787.75293359363	6018.35787567129	5784.83054736319	-	1.0495	0.000113217	0.0271453	-5.20315	down	1.01441	0.0975902	1.8858	0.915174	insig	1.03958	3.87657e-06	0.0511905	-4.28798	down	1.0495	0.000113217	36.8388	5.20315	up	0.945552	0.0773535	1.32657	0.407701	insig
YZMW0219	81	41	143.095	C7H13NO2	Cyclohexanecarboxylic acid, 1-amino-	Acid	2756-85-6	1394	-	3710	-	59751.9725324751	57545.4230856977	60977.5636855513	585.219679821828	585.219679821828	585.219679821828	3292.14716070581	3071.69756866478	2926.09839910914	585.219679821828	585.219679821828	585.219679821828	-	1.05153	0.000291129	0.00984804	-6.66595	down	1.21909	0.00179019	5.29143	2.40366	up	1.04674	0.000276216	0.0521102	-4.26229	down	1.05153	0.000291129	101.543	6.66595	up	-	-	-	-	-
XMW0489	79	94	152.12	C10H16O	p-Mentha-1(7),2-dien-8-ol	Terpenoids	65293-09-6	1163	-	-	-	210113.122109371	207986.276181637	209682.658941891	39160.4645832513	46292.8001030266	46089.8887465812	13918.6309272458	12577.1715834959	13929.3212214353	10982.3757177732	11327.6725014647	11386.0570598143	-	1.04891	7.3908e-05	0.209536	-2.25473	down	1.21475	0.00464811	0.307315	-1.70221	down	1.04646	1.14637e-08	0.0643936	-3.95694	down	1.04891	7.3908e-05	4.77244	2.25473	up	1.22848	0.00502499	0.25616	-1.96488	down
D106	91	147	162.068	C10H10O2	Ethanone, 1,1'-(1,4-phenylene)bis-	Ketone	1009-61-6	1451	-	-	-	190776.080528204	183300.904357732	191717.278834174	3579.10438342276	3747.60400601182	4238.25710705552	13255.6964231564	13698.8308255	13723.1527091059	5722.9693982848	5169.57982305897	5536.47108685291	-	1.05114	0.000192929	0.0204402	-5.61244	down	1.21521	4.96966e-06	3.51732	1.81448	up	1.04678	0.000221619	0.0718948	-3.79797	down	1.05114	0.000192929	48.9231	5.61244	up	1.16558	0.00359658	1.42059	0.506485	insig
KMW0173	85	57	128.12	C8H16O	1-Octen-3-ol	Alcohol	3391-86-4	979.760041731873	fatty, fruity, grassy, mushroom, perfumy, sweet	0.001	C14272	31674.0466660765	27132.9762019042	30684.2003368528	3435.8541582642	4905.38284790042	3825.28736865237	1944.48643109133	1895.00081970218	3428.24764685061	3494.33986230473	3374.36783508305	2684.48712817387	-	1.04504	0.00130903	0.135952	-2.87883	down	0.958205	0.0720089	0.597355	-0.743339	insig	1.03362	0.00090195	0.0812117	-3.62217	down	1.04504	0.00130903	7.35553	2.87883	up	0.814739	0.178709	0.785203	-0.348862	insig
NMW0173*452	136	154	154.027	C7H6O4	Benzoic acid, 2,6-dihydroxy-	Acid	303-07-1	1397	-	25	C21298	70101.855004645	67188.9955433106	72357.3181388007	1414.55303643798	1336.3562904358	1514.48083047485	6016.18023677109	5251.92512284884	5802.99859367408	971.51771704103	1116.28403074646	1124.04609851073	-	1.05131	0.000470582	0.0203455	-5.61915	down	1.21717	0.00188905	4.00224	2.00081	up	1.04626	0.000417415	0.0814274	-3.61834	down	1.05131	0.000470582	49.151	5.61915	up	1.13691	0.00802136	0.753002	-0.409274	insig
NMW0171	77	107	152.047	C8H8O3	Acetic acid, phenoxy-	Acid	122-59-8	1389	sour, sweet	-	C02181	72164.7268671903	67357.3911562528	70818.7816814602	8031.02428718555	8137.99132275381	8020.22652856434	6274.74880957034	5245.49917321779	6745.57535424803	4965.09731091303	4784.95303472896	5079.20224526972	-	1.05145	0.000527866	0.115	-3.12029	down	1.08117	0.0459096	0.755122	-0.405219	insig	1.0447	0.000172528	0.0868391	-3.52551	down	1.05145	0.000527866	8.69564	3.12029	up	1.22907	0.000116467	0.613052	-0.70592	insig
KMW0419	107	121	150.1044655	C10H14O	Bicyclo[3.1.1]hept-2-ene-2-carboxAldehyde, 6,6-dimethyl-, (1S)- (CAS)	Aldehyde	23727-16-4	1168	spicy	-	C11939	209549.76385931	208971.313130368	208830.044537105	43509.4071183464	49648.6556781913	49869.6586841422	18143.0867386471	19972.186677139	17708.515651489	17280.5176952512	17402.5930596616	17827.9486354062	-	1.04956	0.000142944	0.227987	-2.13298	down	1.21312	0.00249342	0.3903	-1.35734	down	1.04642	2.10285e-06	0.0889833	-3.49032	down	1.04956	0.000142944	4.38622	2.13298	up	1.22751	0.00452972	0.367139	-1.4456	down
NMW0068*278	108	77	150.068	C9H10O2	Acetic acid, 4-methylphenyl ester	Ester	140-39-6	1171	narcissus, phenol, animalic	0.025	C01963	1219291.29097484	1220631.74911951	1212922.86075545	254420.133906078	286918.585634974	279630.900390986	115773.916458463	105367.081610563	111055.946129972	91969.4206672351	90859.4433823536	94880.9551172777	-	1.05022	4.70725e-05	0.224748	-2.15362	down	1.21562	0.00185153	0.40464	-1.30529	down	1.04656	2.19391e-09	0.090942	-3.45891	down	1.05022	4.70725e-05	4.44943	2.15362	up	1.22923	0.00261384	0.338271	-1.56375	down
GMW0247*278	108	77	150.068	C9H10O2	m-Cresyl acetate	Ester	122-46-3	1177	powerful, pungent, floral, narcissus, phenol	-	-	1219291.29097484	1220631.74911951	1212922.86075545	254420.133906078	286918.585634974	279630.900390986	115773.916458463	105367.081610563	111055.946129972	91969.4206672351	90859.4433823536	94880.9551172777	-	1.05022	4.70725e-05	0.224748	-2.15362	down	1.21562	0.00185153	0.40464	-1.30529	down	1.04656	2.19391e-09	0.090942	-3.45891	down	1.05022	4.70725e-05	4.44943	2.15362	up	1.22923	0.00261384	0.338271	-1.56375	down
KMW0350	91	108	150.068	C9H10O2	Acetic acid, phenylmethyl ester	Ester	140-11-4	1167.10945802338	sweet, floral, fruity, jasmin, fresh	0.364	C15513	543458.223761161	542994.731147331	541812.269139762	112373.36481024	127741.018148557	125100.25076608	54124.1597084343	50179.7799409174	52882.9376615593	43691.505738769	42377.2512134394	45692.1744146112	-	1.05001	0.000109	0.224297	-2.15652	down	1.21506	0.00306878	0.430396	-1.21626	down	1.04662	1.85409e-07	0.0965364	-3.37278	down	1.05001	0.000109	4.45838	2.15652	up	1.2272	0.00272	0.360777	-1.47082	down
XMW0019	136	121	136.052	C8H8O2	Acetophenone, 4'-hydroxy-	Ketone	99-93-4	1455	mild, sweet, hawthorn, balsamic, mimosa	5.5	C10700	27285.8363657071	27033.2228589474	28897.9329520413	18282.5881202543	16402.5373154295	20385.0192669675	2887.92126237484	2887.92126237484	2887.92126237484	2887.92126237484	2887.92126237484	2887.92126237484	ko01100	1.00225	0.00556769	0.661766	-0.595608	insig	1.21593	0.00548379	0.157322	-2.6682	down	1.04668	0.000551865	0.104111	-3.26381	down	1.00225	0.00556769	1.51111	0.595608	insig	1.23302	0.00548379	0.157322	-2.6682	down
w45*353	83	97	196.219	C14H28	2-Tetradecene, (E)-	Hydrocarbons	35953-54-9	1406	-	-	-	214975.784203865	202829.175637215	207721.533999091	14049.6553564457	15909.219602387	17150.7746651311	27592.2661951916	23592.0388255016	27775.7046050427	10202.3680197146	9969.73608642606	10562.9832375491	-	1.05037	0.000152223	0.075312	-3.73098	down	1.16365	0.00470829	1.67609	0.7451	insig	1.04539	6.86884e-05	0.12623	-2.98588	down	1.05037	0.000152223	13.2781	3.73098	up	1.18581	0.0228988	0.652416	-0.616136	insig
YZMW0011	97	59	186.198	C12H26O	3-Dodecanol	Alcohol	10203-30-2	1407	-	0.041	-	162756.633459418	146483.638832648	150573.085566535	3409.79449132096	3409.79449132096	3409.79449132096	21315.0103081674	17048.9724566048	20971.5972697152	3409.79449132096	3409.79449132096	3409.79449132096	-	1.05143	0.00106193	0.0222468	-5.49026	down	1.21604	0.006916	5.8005	2.53618	up	1.04405	0.000647298	0.129043	-2.95408	down	1.05143	0.00106193	44.9503	5.49026	up	-	-	-	-	-
XMW0728	93	91	176.12	C12H16O	Benzenemethanol, 4-methyl-.alpha.-(1-methyl-2-propenyl)-, (R*,R*)-	Alcohol	83173-76-6	1396	-	-	-	103989.106661629	98227.1759008873	107017.060322518	3521.97024987804	4382.81877377333	4045.84259570327	14605.4181427011	12671.6162131966	14832.5330407724	4049.90299240127	4140.17026164261	4037.31087261981	-	1.05071	0.000609755	0.038646	-4.69354	down	1.20715	0.00192923	3.52363	1.81706	up	1.04528	0.000406079	0.136174	-2.87648	down	1.05071	0.000609755	25.8759	4.69354	up	0.269652	0.748899	1.02316	0.0330289	insig
KMW0551	70	43	198.235	C14H30	Tetradecane	Hydrocarbons	629-59-4	1408	mild, waxy	10	-	248573.632501106	233832.444216774	241045.196971504	24038.3685427861	26229.0987786261	28340.6860630193	40841.6748585829	35144.2455944226	40974.8048490004	17632.9924459231	14873.6958136599	17143.1520452274	-	1.05045	0.000145136	0.108657	-3.20214	down	1.14894	0.00789448	1.4879	0.573273	insig	1.04516	5.0696e-05	0.16167	-2.62887	down	1.05045	0.000145136	9.20326	3.20214	up	1.18085	0.00458235	0.631612	-0.66289	insig
KMW0096	87	60	102.068	C5H10O2	Butanoic acid, 3-methyl-	Acid	503-74-2	850.497394599716	sweaty, acid, rancid	0.06	C08262	1529.41213061522	1310.83535156249	1931.9939362793	5887.87060595704	4373.18036718749	4150.66250061037	262.16707031249797	262.16707031249797	262.16707031249797	119515.165831542	104455.050093872	118689.946214599	ko01110	1.00998	0.0192352	3.0199	1.5945	up	1.21478	0.0141352	0.0545737	-4.19565	down	1.03946	0.0182373	0.164808	-2.60115	down	1.00998	0.0192352	0.331136	-1.5945	down	1.23022	0.00178362	23.7765	4.57146	up
QWMW1253	43	56	142.099	C8H14O2	2-Butenoic acid, 2-methylpropyl ester	Ester	589-66-2	983	fruity, dry, tropical, rummy, ripe green pear	-	-	7476.60726525877	9958.65216577147	9471.25232092284	22864.4153388671	25921.6381627196	24469.8403302001	1495.321453051754	1495.321453051754	1495.321453051754	200103.86034497	146928.724451416	154098.304754882	-	1.03367	0.000213278	2.72261	1.44499	up	1.22022	0.00148019	0.0612369	-4.02945	down	1.04047	0.0101643	0.166724	-2.58447	down	1.03367	0.000213278	0.367295	-1.44499	down	1.22546	0.0131811	6.84083	2.77417	up
KMW0128	87	73	116.084	C6H12O2	Hexanoic acid	Acid	142-62-1	987.200832466181	rose, geranium, cheese, fatty	3	C01585	41548.5472903592	31028.8169043731	38288.8230255583	103516.119891372	94085.3907057496	78869.4087953188	6205.7633808746195	6205.7633808746195	6205.7633808746195	393649.068892074	282567.361087341	301088.274590392	-	1.01662	0.00797072	2.49374	1.31831	up	1.21725	0.00690589	0.0673391	-3.89241	down	1.04317	0.0100692	0.167926	-2.5741	down	1.01662	0.00797072	0.401005	-1.31831	down	1.20688	0.0175567	3.53493	1.82168	up
D1354	73	87	130.136	C8H18O	4-Octanol	Alcohol	589-62-8	978	-	0.4	-	147639.542808425	114324.096083923	136914.476755386	341201.271836197	305622.191865082	261319.262202332	22864.8192167846	22864.8192167846	22864.8192167846	1281879.92384969	914217.267570571	990433.886163756	-	1.01524	0.00915716	2.27674	1.18697	up	1.21707	0.00674804	0.0755327	-3.72676	down	1.04411	0.00785994	0.171968	-2.53978	down	1.01524	0.00915716	0.439224	-1.18697	down	1.20683	0.0177443	3.50884	1.811	up
WAMW0186*203	59	99	114.068	C6H10O2	2-Pentenoic acid, 4-methyl-	Acid	10321-71-8	976	fatty, fruity, black tea	-	-	863.582968933101	907.372712432857	1074.13981884765	172.7165937866202	172.7165937866202	172.7165937866202	172.7165937866202	172.7165937866202	172.7165937866202	30202.3786899108	18513.0933387298	21781.0798024596	-	1.04868	0.00676973	0.18212	-2.45704	down	-	-	-	-	-	1.04353	0.00676973	0.18212	-2.45704	down	1.04868	0.00676973	5.49087	2.45704	up	1.23069	0.0215647	136.054	7.08804	up
YZMW0362*203	59	99	114.068	C6H10O2	3-Pentenoic acid, 4-methyl-	Acid	504-85-8	989	-	1	-	863.582968933101	907.372712432857	1074.13981884765	172.7165937866202	172.7165937866202	172.7165937866202	172.7165937866202	172.7165937866202	172.7165937866202	30202.3786899108	18513.0933387298	21781.0798024596	-	1.04868	0.00676973	0.18212	-2.45704	down	-	-	-	-	-	1.04353	0.00676973	0.18212	-2.45704	down	1.04868	0.00676973	5.49087	2.45704	up	1.23069	0.0215647	136.054	7.08804	up
XMW0962*110	91	108	192.115	C12H16O2	Butanoic acid, 2-methyl-, phenylmethyl ester	Ester	56423-40-6	1392	-	-	-	45058.5016269567	44474.1343046909	45871.4408952673	5182.40156878694	5580.24693090858	6256.72230090373	9500.89932403617	8516.89359582566	9291.36954766917	3304.14351068141	3261.42949902364	3841.02304602078	-	1.04999	3.69999e-07	0.125693	-2.99202	down	1.17602	0.00139278	1.60459	0.682207	insig	1.0459	6.3616e-07	0.201686	-2.30981	down	1.04999	3.69999e-07	7.95588	2.99202	up	1.17619	0.00715131	0.611456	-0.709679	insig
XMW1038	95	109	220.183	C15H24O	Longifolenaldehyde	Terpenoids	19890-84-7	1591	-	-	-	19996.8255294186	19547.2504163205	19483.2659342647	1843.40948371889	1137.09436471555	1893.60315838622	3804.28999462891	3252.33462048337	5008.59668383788	1338.73798388669	819.094863342269	1346.36435327146	-	1.04231	2.12776e-06	0.0825737	-3.59817	down	1.11864	0.0276064	2.47537	1.30764	up	1.03315	0.00043307	0.204401	-2.29053	down	1.04231	2.12776e-06	12.1104	3.59817	up	0.727579	0.210113	0.718941	-0.476054	insig
XMW0618	55	88	198.162	C12H22O2	Ethyl 9-decenoate	Ester	67233-91-4	1388	fruity, fatty	0.2	-	842091.749032139	776021.4864556	828252.921401035	2558.22945498056	2558.22945498056	2558.22945498056	188846.048651985	158567.806001471	177379.320902717	13663.5349550786	12791.1472749028	16715.6513465577	-	1.05153	0.000611902	0.00313718	-8.31632	down	1.21962	0.00261141	68.3797	6.0955	up	1.04447	0.000168437	0.214519	-2.22082	down	1.05153	0.000611902	318.758	8.31632	up	1.23057	0.00996007	5.62503	2.49186	up
KMW0459*283	69	84	152.12	C10H16O	2,6-Octadienal, 3,7-dimethyl-, (E)-	Terpenoids	141-27-5	1270	citrus, lemon	0.028	-	69796.9973212885	68375.1116477047	67376.8050137936	9441.54820733646	9916.81657446292	10732.8764654541	14329.7459661865	11973.7314007568	18437.7129321899	8021.56607128907	7361.68033935548	7252.50925134278	-	1.05058	4.47948e-06	0.146395	-2.77207	down	1.00495	0.117531	1.48685	0.57226	insig	1.03228	0.000353438	0.217667	-2.19981	down	1.05058	4.47948e-06	6.83086	2.77207	up	1.1753	0.00821427	0.752237	-0.41074	insig
KMW0446*283	69	84	152.12	C10H16O	Citral	Terpenoids	5392-40-5	1273.0415991356	sharp, lemon, sweet	0.1	-	69796.9973212885	68375.1116477047	67376.8050137936	9441.54820733646	9916.81657446292	10732.8764654541	14329.7459661865	11973.7314007568	18437.7129321899	8021.56607128907	7361.68033935548	7252.50925134278	-	1.05058	4.47948e-06	0.146395	-2.77207	down	1.00495	0.117531	1.48685	0.57226	insig	1.03228	0.000353438	0.217667	-2.19981	down	1.05058	4.47948e-06	6.83086	2.77207	up	1.1753	0.00821427	0.752237	-0.41074	insig
QWMW0644	85	74	144.115	C8H16O2	Butanoic acid, 2-methyl-, 1-methylethyl ester	Ester	66576-71-4	920	sulfury, onion, green, galbanum, eggy , meaty, tropical	0.043	-	26487.2616716918	27378.8763463134	27667.9041644591	2446.28491345214	2717.27785179138	2505.66037664795	7283.15695724486	6948.06717256164	7188.29923759458	1435.89559858702	2051.44383294676	2246.38414355467	-	1.05108	0.000103248	0.0940616	-3.41025	down	1.21542	5.3543e-06	2.79292	1.48177	up	1.0462	0.000120858	0.262707	-1.92848	down	1.05108	0.000103248	10.6313	3.41025	up	0.890037	0.106451	0.747628	-0.419608	insig
WMW0086	136	94	136.038	C5H12S2	Disulfide, ethyl 1-methylethyl	Sulfur compounds	53966-36-2	985	-	-	-	29534.495793594	27283.1139602353	28817.8370890958	3107.51426434323	3577.28182527156	3677.87591107173	9296.17004516591	8068.94228282157	9163.23742292778	3282.45868414303	3263.8285337982	3425.15204695126	-	1.05009	0.000333203	0.121009	-3.04681	down	1.20492	0.00153251	2.55999	1.35614	up	1.04338	7.72484e-05	0.309782	-1.69067	down	1.05009	0.000333203	8.26384	3.04681	up	0.378223	0.540623	0.962246	-0.0555224	insig
KMW0390	88	101	172.146	C10H20O2	Octanoic acid, ethyl ester	Ester	106-32-1	1196.99731903485	fruity, banana	0.04	C12292	541251.663358705	506257.254416826	527161.012228456	4227.37903982534	4070.96178875721	3716.97838461296	191378.108492991	159746.646975521	166003.192469707	6029.18550631699	5406.24471269212	5717.33441247545	-	1.05142	0.000379643	0.00763037	-7.03403	down	1.21941	0.00327684	43.0391	5.42757	up	1.04207	1.52221e-05	0.328404	-1.60646	down	1.05142	0.000379643	131.055	7.03403	up	1.18961	0.00210458	1.42757	0.513566	insig
YZMW0026*232	129	130	128.003	C6H5ClO	Phenol, 4-chloro-	Phenol	106-48-9	1196.30620985011	-	0.001	C02124	68105.5055272046	63890.4827748091	66153.1196040174	2910.3096688597802	2910.3096688597802	2910.3096688597802	24658.2892545922	20211.437664657	20998.8526888269	2910.3096688597802	2910.3096688597802	2910.3096688597802	ko01100	1.0515	0.000371843	0.0440624	-4.50431	down	1.21802	0.0051346	7.54428	2.91538	up	1.0409	1.98604e-05	0.332419	-1.58892	down	1.0515	0.000371843	22.6951	4.50431	up	-	-	-	-	-
YZMW0039*232	129	130	128.003	C6H5ClO	Phenol, 3-chloro-	Phenol	108-43-0	1203	-	0.05	C14270	68105.5055272046	63890.4827748091	66153.1196040174	2910.3096688597802	2910.3096688597802	2910.3096688597802	24658.2892545922	20211.437664657	20998.8526888269	2910.3096688597802	2910.3096688597802	2910.3096688597802	-	1.0515	0.000371843	0.0440624	-4.50431	down	1.21802	0.0051346	7.54428	2.91538	up	1.0409	1.98604e-05	0.332419	-1.58892	down	1.0515	0.000371843	22.6951	4.50431	up	-	-	-	-	-
XMW2306	87	75	162.126	C8H18O3	Ethanol, 2-(2-butoxyethoxy)-	Alcohol	112-34-5	1192	-	0.8	-	27839.3043385004	26465.4393807367	25956.1269767451	3010.48277673338	3199.10181188965	1255.44720324703	11183.7732658079	9294.56844964583	10719.2045649412	2332.98076165767	2153.47611181639	2210.88760638423	-	1.02134	9.11874e-06	0.0930096	-3.42648	down	1.12845	0.000734201	4.17916	2.06321	up	1.03895	3.377e-05	0.388702	-1.36326	down	1.02134	9.11874e-06	10.7516	3.42648	up	0.03649	0.719791	0.897162	-0.156559	insig
KMW0477	86	56	86.037	C4H6O2	Butyrolactone	Ester	96-48-0	912.043795620438	creamy, oily, fatty, caramel	20	C01770	48365.7412559203	50526.321490509	48808.2593696746	8704.12010253907	8779.88916955565	8555.23031622315	20256.3471577759	20315.5798387756	21371.6342159119	3782.16375619505	4133.01457714841	4224.58953198239	-	1.05124	0.00023206	0.176298	-2.50391	down	1.21833	0.00065155	2.37885	1.25027	up	1.04474	2.98586e-05	0.419387	-1.25365	down	1.05124	0.00023206	5.67222	2.50391	up	1.22591	9.47744e-05	0.466211	-1.10095	down
[truncated: 10 more columns]

## Sheet: Table S3
		DX_vs_HM					FY_vs_DX					FY_vs_HM					HM_vs_DX					RF vs DX					RF_vs_FY					RF_vs_HM
Compounds	Class I	VIP	P-value	Fold Change	Log2FC	Type	VIP	P-value	Fold Change	Log2FC	Type	VIP	P-value	Fold Change	Log2FC	Type	VIP	P-value	Fold Change	Log2FC	Type	VIP	P-value	Fold Change	Log2FC	Type	VIP	P-value	Fold Change	Log2FC	Type	VIP	P-value	Fold Change	Log2FC	Type
Benzenemethanol, .alpha.-(trichloromethyl)-, acetate	Ester	1.05011	1.04478e-06	36.8813	5.20482	up	1.2196	0.00170239	44.1081	5.46297	up	1.04674	0.00162836	1626.76	10.6678	up	1.05011	1.04478e-06	0.027114	-5.20482	down	1.23326	0.00138947	11.972	3.5816	up	1.15222	0.00202844	0.271425	-1.88138	down	1.05805	0.00117421	441.544	8.78641	up
4aH-Cycloprop[e]azulen-4a-ol, decahydro-1,1,4,7-tetramethyl-, [1aR-(1a.alpha.,4.beta.,4a.beta.,7.alpha.,7a.beta.,7b.alpha.)]-	Terpenoids	1.05074	7.87548e-05	28.0407	4.80945	up	1.21945	0.00264964	46.4291	5.53696	up	1.04683	0.00254153	1301.9	10.3464	up	1.05074	7.87548e-05	0.0356625	-4.80945	down	1.23301	0.00143584	11.1486	3.47879	up	1.1517	0.00360728	0.240122	-2.05816	down	1.05824	0.00120737	312.615	8.28824	up
Ledol	Terpenoids	1.05074	7.87548e-05	28.0407	4.80945	up	1.21945	0.00264964	46.4291	5.53696	up	1.04683	0.00254153	1301.9	10.3464	up	1.05074	7.87548e-05	0.0356625	-4.80945	down	1.23301	0.00143584	11.1486	3.47879	up	1.1517	0.00360728	0.240122	-2.05816	down	1.05824	0.00120737	312.615	8.28824	up
Butanoic acid, 2-methyl-, 3,7-dimethyl-2,6-octadienyl ester, (Z)-	Ester	1.05136	4.54703e-05	27.4118	4.77672	up	1.21936	0.00260817	45.9062	5.52062	up	1.04678	0.00250035	1258.37	10.2973	up	1.05136	4.54703e-05	0.0364807	-4.77672	down	1.23322	0.0012647	11.0197	3.46202	up	1.15183	0.00362189	0.240048	-2.0586	down	1.05838	0.00105681	302.07	8.23874	up
Benzoic acid, 3-nitro-	Acid	1.05101	0.000127779	26.4333	4.72429	up	1.21952	0.00262018	47.5204	5.57048	up	1.04688	0.00251606	1256.12	10.2948	up	1.05101	0.000127779	0.037831	-4.72429	down	1.23301	0.00115547	10.9255	3.44962	up	1.15215	0.00364595	0.229911	-2.12085	down	1.05832	0.000974013	288.797	8.17391	up
Butanoic acid, 3-methyl-, 3,7-dimethyl-2,6-octadienyl ester, (Z)-	Ester	1.05143	2.5594e-05	26.676	4.73747	up	1.21938	0.00258788	46.8746	5.55074	up	1.04679	0.0024831	1250.43	10.2882	up	1.05143	2.5594e-05	0.0374869	-4.73747	down	1.23325	0.00126415	11.2258	3.48875	up	1.15185	0.00358792	0.239486	-2.06199	down	1.05839	0.00105841	299.459	8.22622	up
Butanoic acid, 2-methyl-, 3,7-dimethyl-2,6-octadienyl ester, (E)-	Ester	1.05143	2.5594e-05	26.676	4.73747	up	1.21938	0.00258788	46.8746	5.55074	up	1.04679	0.0024831	1250.43	10.2882	up	1.05143	2.5594e-05	0.0374869	-4.73747	down	1.23325	0.00126415	11.2258	3.48875	up	1.15185	0.00358792	0.239486	-2.06199	down	1.05839	0.00105841	299.459	8.22622	up
Geranyl isovalerate	Ester	1.05143	2.5594e-05	26.676	4.73747	up	1.21938	0.00258788	46.8746	5.55074	up	1.04679	0.0024831	1250.43	10.2882	up	1.05143	2.5594e-05	0.0374869	-4.73747	down	1.23325	0.00126415	11.2258	3.48875	up	1.15185	0.00358792	0.239486	-2.06199	down	1.05839	0.00105841	299.459	8.22622	up
Benzocaine	Ester	1.0507	0.000226357	25.7705	4.68765	up	1.21946	0.00245089	43.6988	5.44952	up	1.04681	0.00234571	1126.14	10.1372	up	1.0507	0.000226357	0.038804	-4.68765	down	1.23286	0.00126328	10.8085	3.4341	up	1.15186	0.00336966	0.247342	-2.01542	down	1.05825	0.00107018	278.542	8.12175	up
1,6,10-Dodecatrien-3-ol, 3,7,11-trimethyl-, (E)-	Terpenoids	1.05084	8.14292e-05	27.1478	4.76276	up	1.21941	0.00229573	41.0406	5.35898	up	1.04676	0.00219009	1114.16	10.1217	up	1.05084	8.14292e-05	0.0368354	-4.76276	down	1.23312	0.00126056	10.6085	3.40715	up	1.15186	0.00313888	0.258487	-1.95183	down	1.05827	0.00105177	287.997	8.16991	up
Nerolidol	Terpenoids	1.05084	8.14292e-05	27.1478	4.76276	up	1.21941	0.00229573	41.0406	5.35898	up	1.04676	0.00219009	1114.16	10.1217	up	1.05084	8.14292e-05	0.0368354	-4.76276	down	1.23312	0.00126056	10.6085	3.40715	up	1.15186	0.00313888	0.258487	-1.95183	down	1.05827	0.00105177	287.997	8.16991	up
Cis-Nerolidol	Terpenoids	1.05084	8.14292e-05	27.1478	4.76276	up	1.21941	0.00229573	41.0406	5.35898	up	1.04676	0.00219009	1114.16	10.1217	up	1.05084	8.14292e-05	0.0368354	-4.76276	down	1.23312	0.00126056	10.6085	3.40715	up	1.15186	0.00313888	0.258487	-1.95183	down	1.05827	0.00105177	287.997	8.16991	up
Caryophyllene oxide	Terpenoids	1.05149	0.000111457	24.925	4.63952	up	1.21945	0.00244135	43.6706	5.44859	up	1.04683	0.00233599	1088.49	10.0881	up	1.05149	0.000111457	0.0401204	-4.63952	down	1.2331	0.0012069	10.7957	3.43239	up	1.15197	0.0033889	0.247209	-2.0162	down	1.05838	0.00101113	269.083	8.07191	up
2,4,4-Trimethyl-3-(3-methylbutyl)cyclohex-2-enone	Ketone	1.05092	0.000222094	23.3478	4.54522	up	1.21915	0.00245827	42.9348	5.42408	up	1.04678	0.00235128	1002.44	9.96929	up	1.05092	0.000222094	0.0428305	-4.54522	down	1.23337	0.00124727	10.3773	3.37536	up	1.15206	0.00336936	0.241699	-2.04871	down	1.0583	0.00104939	242.288	7.92058	up
3-Amino-4-pyrazolecarbonitrile	Heterocyclic compound	1.05069	5.63921e-05	20.6516	4.36818	up	1.21954	0.00238896	41.3583	5.3701	up	1.04686	0.00228115	854.114	9.73829	up	1.05069	5.63921e-05	0.0484224	-4.36818	down	1.23307	0.00112385	10.4529	3.38583	up	1.15198	0.00335907	0.252741	-1.98427	down	1.05824	0.000939271	215.869	7.75401	up
N,N'-Methylenebismethacrylamide	Amine	1.04997	3.25261e-05	21.8683	4.45077	up	1.21948	0.00199071	38.9077	5.28198	up	1.04625	0.0018951	850.846	9.73275	up	1.04997	3.25261e-05	0.0457282	-4.45077	down	1.23307	0.00131804	10.4088	3.37974	up	1.15202	0.00257856	0.267527	-1.90224	down	1.05777	0.00109715	227.624	7.83051	up
3-Hexen-1-ol, benzoate, (Z)-	Ester	1.04914	2.27977e-08	18.877	4.23856	up	1.21952	0.00214409	41.678	5.38121	up	1.04642	0.00204795	786.756	9.61977	up	1.04914	2.27977e-08	0.0529745	-4.23856	down	1.23326	0.00128978	10.5667	3.40146	up	1.15214	0.0028503	0.253532	-1.97976	down	1.05781	0.00106842	199.468	7.64001	up
(3E,7E)-4,8,12-Trimethyltrideca-1,3,7,11-tetraene	Terpenoids	1.05136	0.000110047	19.1232	4.25725	up	1.21944	0.00217187	39.8396	5.31613	up	1.0468	0.00207055	761.863	9.57339	up	1.05136	0.000110047	0.0522924	-4.25725	down	1.23313	0.00116524	10.2502	3.35758	up	1.15211	0.00297017	0.257287	-1.95855	down	1.05839	0.00096935	196.017	7.61484	up
4,8-Methanoazulen-9-ol, decahydro-2,2,4,8-tetramethyl-, stereoisomer	Terpenoids	1.05093	0.000181104	17.9059	4.16236	up	1.2194	0.00245657	42.0485	5.39398	up	1.04674	0.00234875	752.914	9.55634	up	1.05093	0.000181104	0.0558477	-4.16236	down	1.23301	0.0011637	10.4813	3.38975	up	1.15194	0.0034379	0.249268	-2.00423	down	1.0583	0.000981956	187.677	7.55211	up
Octanoic acid, 3-hexenyl ester, (Z)-	Ester	1.0494	7.62383e-06	16.8566	4.07524	up	1.21939	0.00194973	40.2808	5.33202	up	1.04661	0.00186035	678.996	9.40726	up	1.0494	7.62383e-06	0.0593241	-4.07524	down	1.23325	0.00121955	10.5856	3.40403	up	1.15223	0.00255867	0.262794	-1.928	down	1.05793	0.00101952	178.436	7.47926	up
Cyclooctanecarboxylic acid, 1-amino-	Acid	1.04911	0.00498205	5.55243	2.47312	up	1.21996	0.00254033	112.54	6.81429	up	1.04673	0.00250575	624.868	9.28741	up	1.04911	0.00498205	0.180101	-2.47312	down	1.21879	0.00100457	2.7052	1.43573	up	1.15517	0.00261278	0.0240377	-5.37856	down	1.05805	0.00207107	15.0204	3.90885	up
Geranyl acetate	Terpenoids	1.05153	0.000591839	6.18841e-05	-13.9801	down	1.20217	0.0423069	10.4497	3.38539	up	1.04565	0.000592358	0.00064667	-10.5947	down	1.05153	0.000591839	16159.2	13.9801	up	1.21195	0.0307941	6.89986	2.78657	up	0.706546	0.214887	0.660293	-0.598823	insig	1.05743	0.000592223	0.000426992	-11.1935	down
2,6-Octadiene, 2,6-dimethyl-	Terpenoids	1.04781	0.00785062	5.39908	2.43271	up	1.21356	0.00785062	0.185217	-2.43271	down	-	-	-	-	-	1.04781	0.00785062	0.185217	-2.43271	down	1.23086	0.0024637	13.0452	3.70545	up	1.15507	0.00240781	70.4322	6.13816	up	1.05825	0.00240781	70.4322	6.13816	up
Benzoic acid, 3,4-dihydroxy-	Acid	0.741396	0.193846	4.17724	2.06255	insig	1.18703	0.00240567	71.8023	6.16596	up	1.04677	0.00259253	299.936	8.22851	up	0.741396	0.193846	0.239392	-2.06255	insig	1.14081	1.93223e-05	16.1979	4.01773	up	1.15234	0.003807	0.225589	-2.14823	down	1.05839	0.000850199	67.6623	6.08028	up
(E)-1-Methyl-4-(6-methylhept-5-en-2-ylidene)cyclohex-1-ene	Terpenoids	1.04552	0.01206	6.1316	2.61626	up	1.21951	0.000711861	44.0398	5.46074	up	1.04682	0.000731349	270.034	8.077	up	1.04552	0.01206	0.163089	-2.61626	down	1.22665	0.000971268	10.4996	3.39226	up	1.15375	0.000473564	0.238412	-2.06847	down	1.05835	0.00138205	64.3794	6.00853	up
Paroxypropione	Ketone	1.03906	0.0248806	6.72963	2.75053	up	1.21515	0.000767983	39.863	5.31698	up	1.04682	0.000850129	268.263	8.06751	up	1.03906	0.0248806	0.148596	-2.75053	down	1.22581	0.0015703	9.65216	3.27085	up	1.1519	0.000351241	0.242134	-2.04613	down	1.05827	0.00247061	64.9555	6.02138	up
Octanoic acid, 2-furanylmethyl ester	Ester	1.04977	0.00317875	5.50973	2.46198	up	1.21908	0.00196395	47.1662	5.55968	up	1.04679	0.00190484	259.873	8.02166	up	1.04977	0.00317875	0.181497	-2.46198	down	1.23307	0.00217152	11.727	3.55176	up	1.15165	0.00206973	0.248631	-2.00792	down	1.05829	0.00200688	64.6126	6.01374	up
β-CARYOPHYLLENE ALCOHOL	Terpenoids	1.05128	0.000374517	5.15798	2.36681	up	1.21949	0.00180699	49.6224	5.63292	up	1.0468	0.00174958	255.952	7.99973	up	1.05128	0.000374517	0.193874	-2.36681	down	1.23341	0.00160179	12.0841	3.59504	up	1.15242	0.00210578	0.243522	-2.03788	down	1.05834	0.0014082	62.3298	5.96185	up
Caryophyllenyl alcohol	Terpenoids	1.05128	0.000374517	5.15798	2.36681	up	1.21949	0.00180699	49.6224	5.63292	up	1.0468	0.00174958	255.952	7.99973	up	1.05128	0.000374517	0.193874	-2.36681	down	1.23341	0.00160179	12.0841	3.59504	up	1.15242	0.00210578	0.243522	-2.03788	down	1.05834	0.0014082	62.3298	5.96185	up
Naphthalene, 1,2,3,4,4a,7-hexahydro-1,6-dimethyl-4-(1-methylethyl)-	Terpenoids	1.04671	0.0100065	5.75183	2.52402	up	1.21719	0.0118781	40.5879	5.34298	up	1.04634	0.0114278	233.454	7.867	up	1.04671	0.0100065	0.173858	-2.52402	down	1.2271	0.0100755	10.5188	3.3949	up	1.13163	0.0165535	0.259161	-1.94808	down	1.05749	0.00889736	60.5022	5.91892	up
Propanedioic acid, dimethyl ester	Ester	1.05143	0.000273512	64.3198	6.00719	up	1.21901	0.000297444	3.59237	1.84494	up	1.04681	0.000318216	231.061	7.85213	up	1.05143	0.000273512	0.0155473	-6.00719	down	1.14961	0.0354358	1.27051	0.345411	insig	1.15121	1.22687e-05	0.35367	-1.49953	down	1.05804	0.00214941	81.7192	6.3526	up
2-Hydroxymethylbenzimidazole	Heterocyclic compound	1.0513	0.000440443	5.16191	2.3679	up	1.21919	0.00252872	44.645	5.48043	up	1.04677	0.00243935	230.453	7.84833	up	1.0513	0.000440443	0.193727	-2.3679	down	1.23312	0.00145013	10.8869	3.44452	up	1.1517	0.00339879	0.243854	-2.03591	down	1.05835	0.00126343	56.1971	5.81242	up
Methyl anthranilate	Ester	1.04943	0.00419696	5.40898	2.43536	up	1.21977	0.0012221	42.4553	5.40787	up	1.04672	0.00119074	229.64	7.84323	up	1.04943	0.00419696	0.184878	-2.43536	down	1.22576	0.00309127	3.64864	1.86736	up	1.15456	0.00120194	0.0859407	-3.54051	down	1.05795	0.00301939	19.7354	4.30272	up
1,5-Cyclodecadiene, 1,5-dimethyl-8-(1-methylethylidene)-, (E,E)-	Terpenoids	1.05144	0.000169047	5.06257	2.33987	up	1.21942	0.00244589	43.4601	5.44162	up	1.04677	0.0023568	220.02	7.78149	up	1.05144	0.000169047	0.197528	-2.33987	down	1.2332	0.00104455	10.9366	3.45109	up	1.15195	0.00350329	0.251646	-1.99053	down	1.05838	0.000903947	55.3671	5.79096	up
Benzoic acid, 4-hydroxy-	Acid	1.05138	0.000199129	5.11026	2.3534	up	1.21939	0.00267187	42.7136	5.41662	up	1.04675	0.00257271	218.278	7.77002	up	1.05138	0.000199129	0.195685	-2.3534	down	1.23313	0.00137489	8.6581	3.11405	up	1.15237	0.0035152	0.202701	-2.30257	down	1.05836	0.00114339	44.2452	5.46745	up
Hexanoic acid, octyl ester	Ester	1.05088	0.00137619	5.27754	2.39987	up	1.21955	0.00205028	39.4843	5.30321	up	1.04679	0.00197194	208.38	7.70307	up	1.05088	0.00137619	0.189482	-2.39987	down	1.23178	0.00171756	9.79738	3.2924	up	1.15179	0.002432	0.248134	-2.01081	down	1.05833	0.00152615	51.7061	5.69226	up
Nonanoic acid, 3-methylbutyl ester	Ester	1.05141	0.000240806	5.10431	2.35172	up	1.21954	0.0019228	40.1318	5.32667	up	1.04679	0.00184723	204.845	7.67839	up	1.05141	0.000240806	0.195913	-2.35172	down	1.23305	0.0011423	10.6856	3.4176	up	1.15225	0.00255983	0.266263	-1.90908	down	1.05837	0.00098804	54.5426	5.76931	up
Ethanethioamide, N-phenyl-	Amine	1.05074	0.00155424	5.27567	2.39935	up	1.2198	0.00184075	38.4206	5.26381	up	1.04679	0.00177	202.695	7.66316	up	1.05074	0.00155424	0.18955	-2.39935	down	1.23173	0.00154299	10.1659	3.34566	up	1.15137	0.00214726	0.264594	-1.91815	down	1.05834	0.00139402	53.6318	5.74502	up
N-Methyl-3,4-methylenedioxyamphetamine	Amine	0.893658	0.0285786	4.22879	2.08024	insig	1.21968	0.00184447	47.7975	5.57886	up	1.02793	0.00171558	202.125	7.65911	up	0.893658	0.0285786	0.236474	-2.08024	insig	1.23314	0.000703856	12.1961	3.60835	up	1.15289	0.00267107	0.255163	-1.97051	down	1.02643	8.58111e-05	51.5748	5.6886	up
3,7-Cyclodecadiene-1-methanol, .alpha.,.alpha.,4,8-tetramethyl-, [s-(Z,Z)]	Terpenoids	1.05013	0.00283808	5.34912	2.4193	up	1.21976	0.00206793	37.4621	5.22736	up	1.04678	0.00199076	200.389	7.64666	up	1.05013	0.00283808	0.186947	-2.4193	down	1.23201	0.00103642	9.8026	3.29316	up	1.15232	0.00277356	0.261667	-1.93419	down	1.05835	0.00104836	52.4352	5.71247	up
Cyclohexanemethanol, 4-ethenyl-.alpha.,.alpha.,4-trimethyl-3-(1-methylethenyl)-, [1R-(1.alpha.,3.alpha.,4.beta.)]-	Terpenoids	1.05013	0.00283808	5.34912	2.4193	up	1.21976	0.00206793	37.4621	5.22736	up	1.04678	0.00199076	200.389	7.64666	up	1.05013	0.00283808	0.186947	-2.4193	down	1.23201	0.00103642	9.8026	3.29316	up	1.15232	0.00277356	0.261667	-1.93419	down	1.05835	0.00104836	52.4352	5.71247	up
1,3-Pentanedione, 4,4-dimethyl-1-phenyl-	Ketone	1.05142	0.00020186	5.11595	2.355	up	1.21947	0.00267888	39.0151	5.28596	up	1.04676	0.00257012	199.599	7.64096	up	1.05142	0.00020186	0.195467	-2.355	down	1.2329	0.00130843	9.7107	3.27957	up	1.15154	0.00374057	0.248896	-2.00639	down	1.05836	0.00111068	49.6795	5.63458	up
2-Thiazolidinethione	Ketone	1.05099	0.00112407	5.22484	2.38539	up	1.21919	0.00183963	36.3317	5.18316	up	1.04679	0.00176349	189.828	7.56855	up	1.05099	0.00112407	0.191393	-2.38539	down	1.23274	0.00161561	9.75505	3.28615	up	1.15203	0.00211501	0.268499	-1.89701	down	1.05832	0.00142596	50.9686	5.67154	up
1,6,10-Dodecatriene, 7,11-dimethyl-3-methylene-	Terpenoids	1.04523	0.000347546	5.34812	2.41903	up	1.22002	0.00047371	35.4136	5.14623	up	1.04644	0.000460831	189.396	7.56527	up	1.04523	0.000347546	0.186982	-2.41903	down	1.23265	0.000435324	10.3039	3.36511	up	1.15443	0.000386186	0.290957	-1.78112	down	1.05762	0.00045543	55.1063	5.78414	up
(E)-.beta.-Farnesene	Terpenoids	1.04523	0.000347546	5.34812	2.41903	up	1.22002	0.00047371	35.4136	5.14623	up	1.04644	0.000460831	189.396	7.56527	up	1.04523	0.000347546	0.186982	-2.41903	down	1.23265	0.000435324	10.3039	3.36511	up	1.15443	0.000386186	0.290957	-1.78112	down	1.05762	0.00045543	55.1063	5.78414	up
2H-1-Benzopyran-2-one, 6-methyl-	Ester	1.04906	0.00541104	5.48369	2.45515	up	1.21915	0.00202541	34.4814	5.10775	up	1.04676	0.00195719	189.085	7.56289	up	1.04906	0.00541104	0.182359	-2.45515	down	1.22995	0.0021009	9.5511	3.25567	up	1.1508	0.00208524	0.276993	-1.85208	down	1.05826	0.00206849	52.3753	5.71081	up
2-Propen-1-ol, 3-phenyl-, propanoate	Ester	1.0501	0.00275727	5.44818	2.44577	up	1.21834	0.00185629	32.4233	5.01896	up	1.04679	0.00177949	176.648	7.46474	up	1.0501	0.00275727	0.183548	-2.44577	down	1.23304	0.00062745	8.90589	3.15476	up	1.15233	0.00265258	0.274675	-1.8642	down	1.05839	0.000726968	48.5209	5.60053	up
Benzoic acid, 2-hydroxy-, pentyl ester	Ester	1.05147	9.19106e-05	5.07305	2.34285	up	1.21954	0.00184728	34.2006	5.09595	up	1.04678	0.00176176	173.502	7.4388	up	1.05147	9.19106e-05	0.19712	-2.34285	down	1.23321	0.00103346	9.39372	3.2317	up	1.15235	0.00250518	0.274665	-1.86425	down	1.05837	0.000868169	47.6548	5.57455	up
.alpha.-Farnesene	Terpenoids	0.912543	0.253382	9.50918	3.24932	insig	1.14815	2.94531e-05	17.4168	4.12241	up	1.04407	0.000827895	165.619	7.37173	up	0.912543	0.253382	0.105162	-3.24932	insig	1.07194	0.022942	4.28305	2.09864	up	1.15389	0.000737718	0.245915	-2.02377	down	1.05153	0.000817767	40.7283	5.34796	up
Bicyclo[7.2.0]undecane, 10,10-dimethyl-2,6-bis(methylene)-, [1S-(1R*,9S*)]-	Terpenoids	1.0374	9.12608e-05	4.6164	2.20677	up	1.22	0.000594598	35.0479	5.13126	up	1.04573	0.000572573	161.795	7.33803	up	1.0374	9.12608e-05	0.216619	-2.20677	down	1.2319	0.000633292	10.0553	3.32988	up	1.15395	0.000473835	0.2869	-1.80138	down	1.05648	0.00057989	46.4191	5.53665	up
10,10-Dimethyl-2,6-dimethylenebicyclo[7.2.0]undecane	Terpenoids	1.0374	9.12608e-05	4.6164	2.20677	up	1.22	0.000594598	35.0479	5.13126	up	1.04573	0.000572573	161.795	7.33803	up	1.0374	9.12608e-05	0.216619	-2.20677	down	1.2319	0.000633292	10.0553	3.32988	up	1.15395	0.000473835	0.2869	-1.80138	down	1.05648	0.00057989	46.4191	5.53665	up
Selina-3,7(11)-diene	Terpenoids	1.04255	0.0180733	6.4624	2.69207	up	1.21823	0.000818971	24.6084	4.62108	up	1.04681	0.00096216	159.029	7.31315	up	1.04255	0.0180733	0.154741	-2.69207	down	1.218	0.000708438	6.4887	2.69793	up	1.1519	0.000565322	0.263678	-1.92315	down	1.05828	0.00192099	41.9325	5.39	up
1H-Cycloprop[e]azulen-7-ol, decahydro-1,1,7-trimethyl-4-methylene-, [1ar-(1a.alpha.,4a.alpha.,7.beta.,7a.beta.,7b.alpha.)]-	Terpenoids	1.04779	0.007801	5.79701	2.53531	up	1.21298	0.0254085	25.8177	4.69029	up	1.04458	0.023883	149.665	7.2256	up	1.04779	0.007801	0.172503	-2.53531	down	1.2268	0.00163827	8.24018	3.04268	up	1.10059	0.0479146	0.319168	-1.64761	down	1.05828	0.00189758	47.7684	5.57798	up
(-)-Spathulenol	Terpenoids	1.04779	0.007801	5.79701	2.53531	up	1.21298	0.0254085	25.8177	4.69029	up	1.04458	0.023883	149.665	7.2256	up	1.04779	0.007801	0.172503	-2.53531	down	1.2268	0.00163827	8.24018	3.04268	up	1.10059	0.0479146	0.319168	-1.64761	down	1.05828	0.00189758	47.7684	5.57798	up
(1R,2R,4S,6S,7S,8S)-8-Isopropyl-1-methyl-3-methylenetricyclo[4.4.0.02,7]decan-4-ol	Terpenoids	1.04779	0.007801	5.79701	2.53531	up	1.21298	0.0254085	25.8177	4.69029	up	1.04458	0.023883	149.665	7.2256	up	1.04779	0.007801	0.172503	-2.53531	down	1.2268	0.00163827	8.24018	3.04268	up	1.10059	0.0479146	0.319168	-1.64761	down	1.05828	0.00189758	47.7684	5.57798	up
Hexanoic acid, methyl ester	Ester	1.0513	0.00027241	39.3255	5.29739	up	1.21913	0.000241585	3.60661	1.85064	up	1.04678	0.000284986	141.832	7.14804	up	1.0513	0.00027241	0.0254288	-5.29739	down	1.15543	0.0319375	1.27333	0.348603	insig	1.15145	9.82898e-06	0.353053	-1.50204	down	1.05792	0.002034	50.0742	5.646	up
Acetic acid, 1-methyl-3-(2,6,6-trimethylcyclohex-1-enyl)propyl ester	Ester	1.05087	0.00113226	5.25971	2.39498	up	1.2189	0.00234723	26.5997	4.73334	up	1.04675	0.00221496	139.907	7.12832	up	1.05087	0.00113226	0.190125	-2.39498	down	1.23369	0.00070159	7.35618	2.87896	up	1.1518	0.00352391	0.276551	-1.85438	down	1.05839	0.000687145	38.6913	5.27394	up
3-Buten-2-one, 4-(2,5,6,6-tetramethyl-1-cyclohexen-1-yl)-	Ketone	1.04805	0.00700301	5.80716	2.53783	up	1.21941	0.00125934	22.4136	4.4863	up	1.04678	0.00125773	130.159	7.02413	up	1.04805	0.00700301	0.172201	-2.53783	down	1.22741	0.00192634	6.61366	2.72545	up	1.15185	0.00080137	0.295074	-1.76085	down	1.05816	0.00221364	38.4066	5.26328	up
Neryl butyrate	Ester	0.933125	0.00032665	7.84439	2.97166	insig	1.21967	0.000570544	16.1727	4.01549	up	1.01706	0.00045505	126.865	6.98715	up	0.933125	0.00032665	0.12748	-2.97166	insig	1.23141	0.000257089	6.12993	2.61587	up	1.15333	0.000541976	0.379029	-1.39962	down	1.01633	6.77093e-05	48.0856	5.58753	up
Phenol, 2,6-dinitro-	Phenol	0.972181	0.00108355	9.3921	3.23145	insig	1.21926	0.00100718	13.4555	3.75012	up	1.02743	0.000736279	126.376	6.98157	up	0.972181	0.00108355	0.106472	-3.23145	insig	1.23175	0.000411067	5.46493	2.4502	up	1.1517	0.00124581	0.406148	-1.29992	down	1.02744	4.68539e-05	51.3272	5.68165	up
(Z)-1-Methyl-4-(6-methylhept-5-en-2-ylidene)cyclohex-1-ene	Terpenoids	1.04988	0.00337651	5.40902	2.43537	up	1.21999	0.00061044	22.7998	4.51095	up	1.04682	0.000613877	123.324	6.94631	up	1.04988	0.00337651	0.184876	-2.43537	down	1.2312	0.000316937	7.94834	2.99065	up	1.15336	0.000563222	0.348615	-1.52029	down	1.0584	0.000535377	42.9927	5.42602	up
Cyclohexene, 4-[(1E)-1,5-dimethyl-1,4-hexadien-1-yl]-1-methyl-	Terpenoids	1.04988	0.00337651	5.40902	2.43537	up	1.21999	0.00061044	22.7998	4.51095	up	1.04682	0.000613877	123.324	6.94631	up	1.04988	0.00337651	0.184876	-2.43537	down	1.2312	0.000316937	7.94834	2.99065	up	1.15336	0.000563222	0.348615	-1.52029	down	1.0584	0.000535377	42.9927	5.42602	up
Cyclohexene, 4-(1,5-dimethyl-1,4-hexadienyl)-1-methyl-	Terpenoids	1.04988	0.00337651	5.40902	2.43537	up	1.21999	0.00061044	22.7998	4.51095	up	1.04682	0.000613877	123.324	6.94631	up	1.04988	0.00337651	0.184876	-2.43537	down	1.2312	0.000316937	7.94834	2.99065	up	1.15336	0.000563222	0.348615	-1.52029	down	1.0584	0.000535377	42.9927	5.42602	up
Naphthalene, 1,2,3,4,4a,5,6,8a-octahydro-7-methyl-4-methylene-1-(1-methylethyl)-, (1.alpha.,4a.beta.,8a.alpha.)-	Terpenoids	1.03021	0.00398315	3.66052	1.87205	up	1.21988	0.000383059	32.0033	5.00015	up	1.04577	0.000411503	117.148	6.87219	up	1.03021	0.00398315	0.273186	-1.87205	down	1.22964	0.000180542	9.35514	3.22576	up	1.15397	0.000292498	0.292318	-1.77439	down	1.05647	0.000415684	34.2446	5.09781	up
1H-Benzocycloheptene, 2,4a,5,6,7,8-hexahydro-3,5,5,9-tetramethyl-, (R)-	Terpenoids	1.049	0.00527415	5.37519	2.42632	up	1.21955	0.00132406	20.7326	4.37383	up	1.0468	0.00129817	111.442	6.80015	up	1.049	0.00527415	0.18604	-2.42632	down	1.21754	0.0185902	5.65279	2.49896	up	1.13565	0.000119088	0.272652	-1.87487	down	1.05611	0.0140669	30.3848	4.92528	up
Benzoic acid, 4-methoxy-, ethyl ester	Ester	1.04815	0.0070925	5.37793	2.42705	up	1.21955	0.000388384	19.2401	4.26605	up	1.04683	0.000483876	103.472	6.6931	up	1.04815	0.0070925	0.185945	-2.42705	down	1.22894	0.000169821	5.88562	2.55719	up	1.15386	0.000265055	0.305904	-1.70885	down	1.05838	0.000744268	31.6525	4.98425	up
.alpha.-Calacorene	Terpenoids	1.04812	0.00725571	5.56423	2.47618	up	1.21981	4.9961e-06	18.27	4.19141	up	1.04682	7.48e-05	101.658	6.66759	up	1.04812	0.00725571	0.179719	-2.47618	down	1.22718	0.0022447	6.66433	2.73646	up	1.15037	8.58134e-05	0.364769	-1.45495	down	1.0582	0.00246655	37.0818	5.21264	up
4-Isopropyl-6-methyl-1-methylene-1,2,3,4-tetrahydronaphthalene	Terpenoids	1.04812	0.00725571	5.56423	2.47618	up	1.21981	4.9961e-06	18.27	4.19141	up	1.04682	7.48e-05	101.658	6.66759	up	1.04812	0.00725571	0.179719	-2.47618	down	1.22718	0.0022447	6.66433	2.73646	up	1.15037	8.58134e-05	0.364769	-1.45495	down	1.0582	0.00246655	37.0818	5.21264	up
Azulene, 1,2,3,5,6,7,8,8a-octahydro-1,4-dimethyl-7-(1-methylethenyl)-, [1S-(1.alpha.,7.alpha.,8a.beta.)]-	Terpenoids	1.01013	0.00360468	1.9855	0.989505	insig	1.2197	0.00100735	48.1604	5.58977	up	1.04637	0.000978193	95.6226	6.57928	up	1.01013	0.00360468	0.50365	-0.989505	insig	1.23324	0.00144066	11.9483	3.57874	up	1.1533	0.000856833	0.248095	-2.01104	down	1.05659	0.00119242	23.7235	4.56824	up
Levomenol	Terpenoids	1.04408	0.0166073	5.71009	2.51351	up	1.21716	0.00387551	15.861	3.98741	up	1.04664	0.00380715	90.5678	6.50093	up	1.04408	0.0166073	0.175129	-2.51351	down	1.21861	0.011838	6.6616	2.73587	up	1.11661	0.00235989	0.419998	-1.25154	down	1.05698	0.0103234	38.0383	5.24938	up
Pentanoic acid, 1-ethenyl-1,5-dimethyl-4-hexenyl ester	Ester	0.938064	0.011946	1.6922	0.758901	insig	1.21973	0.00108481	49.3776	5.62578	up	1.04586	0.00105874	83.5568	6.38469	up	0.938064	0.011946	0.590946	-0.758901	insig	1.23231	0.000585804	12.082	3.59479	up	1.15389	0.00131071	0.244686	-2.03099	down	1.05522	0.00044451	20.4452	4.35369	up
Benzene, (1-methyl-1-propylpentyl)-	Aromatics	1.04939	0.000225392	0.00704756	-7.14866	down	1.20276	0.0287401	0.140782	-2.82846	down	1.04683	0.000236624	0.00099217	-9.97712	down	1.04939	0.000225392	141.893	7.14866	up	0.948742	0.0614564	1.48584	0.571278	insig	1.15524	0.00469237	10.5542	3.39974	up	1.05798	0.000235591	0.0104715	-6.57738	down
trans-O-Dithiane-4,5-diol	Alcohol	1.05152	5.24735e-05	0.00124313	-9.6518	down	-	-	-	-	-	1.04682	5.24735e-05	0.00124313	-9.6518	down	1.05152	5.24735e-05	804.419	9.6518	up	1.23207	0.00753775	5.59527	2.48421	up	1.15012	0.00753775	5.59527	2.48421	up	1.05801	4.91796e-05	0.00695567	-7.1676	down
2-Propenoic acid, 2-hydroxyethyl ester	Ester	0.999393	0.000130628	21.1513	4.40267	insig	1.21736	0.000170259	3.63038	1.86012	up	1.02141	0.000282156	76.7873	6.2628	up	0.999393	0.000130628	0.0472785	-4.40267	insig	1.11816	0.0322712	1.29414	0.371992	insig	1.14907	2.80112e-05	0.356474	-1.48813	down	1.01341	0.001812	27.3727	4.77467	up
3-(4-Isopropylphenyl)-2-methylpropionaldehyde	Aldehyde	1.04741	0.000871504	2.28444	1.19184	up	1.21993	0.000619669	33.5757	5.06934	up	1.04663	0.000605399	76.7016	6.26119	up	1.04741	0.000871504	0.437744	-1.19184	down	1.23294	0.000492092	9.5995	3.26296	up	1.15421	0.000613338	0.285906	-1.80639	down	1.05819	0.000511384	21.9295	4.4548	up
Bergamotol, Z-.alpha.-trans-	Terpenoids	1.04538	0.0127263	6.07512	2.60291	up	1.21646	0.00551989	12.3355	3.62474	up	1.0465	0.00517971	74.9394	6.22765	up	1.04538	0.0127263	0.164606	-2.60291	down	1.22356	3.97718e-06	5.76665	2.52773	up	1.13584	0.0168526	0.467485	-1.09701	down	1.05839	0.000189955	35.0331	5.13065	up
Methylparaben	Ester	1.04974	0.00369828	5.48495	2.45548	up	1.21815	0.000459613	13.661	3.77199	up	1.04682	0.00053769	74.9298	6.22747	up	1.04974	0.00369828	0.182317	-2.45548	down	1.23023	1.34053e-05	4.27772	2.09684	up	1.15444	0.000629236	0.313134	-1.67515	down	1.0584	0.000338804	23.4631	4.55232	up
.alpha.-Cuprenene	Terpenoids	0.899519	0.0491807	1.35391	0.437136	insig	1.21986	0.00104684	53.9953	5.75476	up	1.04625	0.00102254	73.1049	6.1919	up	0.899519	0.0491807	0.738599	-0.437136	insig	1.23299	0.0010789	13.3886	3.74294	up	1.15362	0.00107697	0.247959	-2.01182	down	1.05648	0.000817909	18.1271	4.18007	up
Alloaromadendrene	Terpenoids	1.00482	0.00200857	1.78951	0.839564	insig	1.22012	0.000373936	36.6781	5.19685	up	1.04626	0.000363287	65.6357	6.03641	up	1.00482	0.00200857	0.558812	-0.839564	insig	1.23187	0.000421654	10.4498	3.38541	up	1.15451	0.000234249	0.284907	-1.81144	down	1.05702	0.00036955	18.7001	4.22497	up
(S,1Z,6Z)-8-Isopropyl-1-methyl-5-methylenecyclodeca-1,6-diene	Terpenoids	1.00482	0.00200857	1.78951	0.839564	insig	1.22012	0.000373936	36.6781	5.19685	up	1.04626	0.000363287	65.6357	6.03641	up	1.00482	0.00200857	0.558812	-0.839564	insig	1.23187	0.000421654	10.4498	3.38541	up	1.15451	0.000234249	0.284907	-1.81144	down	1.05702	0.00036955	18.7001	4.22497	up
Naphthalene, decahydro-1,6-bis(methylene)-4-(1-methylethyl)-, (4.alpha.,4a.alpha.,8a.alpha.)-	Terpenoids	1.00482	0.00200857	1.78951	0.839564	insig	1.22012	0.000373936	36.6781	5.19685	up	1.04626	0.000363287	65.6357	6.03641	up	1.00482	0.00200857	0.558812	-0.839564	insig	1.23187	0.000421654	10.4498	3.38541	up	1.15451	0.000234249	0.284907	-1.81144	down	1.05702	0.00036955	18.7001	4.22497	up
1-Propanone, 1-(4-methoxyphenyl)-	Ketone	1.04111	0.0235866	5.78495	2.5323	up	1.21581	0.000123425	11.0104	3.4608	up	1.0468	0.000706325	63.6947	5.9931	up	1.04111	0.0235866	0.172862	-2.5323	down	1.21688	6.37452e-05	4.87983	2.28683	up	1.14983	0.000263637	0.443201	-1.17397	down	1.05833	0.00115264	28.2296	4.81913	up
3-Hepten-2-one	Ketone	0.993579	0.000423002	16.8771	4.077	insig	1.21695	6.9404e-06	3.64825	1.8672	up	1.01475	1.41418e-05	61.572	5.9442	up	0.993579	0.000423002	0.0592517	-4.077	insig	0.988312	0.0772528	1.28128	0.35759	insig	1.14405	8.97619e-05	0.351205	-1.50961	down	1.00587	0.00274147	21.6244	4.43459	up
Ethyl mandelate	Ester	1.05153	0.000684091	0.000422914	-11.2073	down	1.21184	0.0148675	6.22522	2.63813	up	1.04618	0.000686306	0.00263273	-8.56922	down	1.05153	0.000684091	2364.55	11.2073	up	-	-	-	-	-	1.14727	0.0148675	0.160637	-2.63813	down	1.05839	0.000684091	0.000422914	-11.2073	down
Phenol, 2-chloro-4-nitro-	Phenol	1.03283	0.0362255	0.133349	-2.90672	down	1.21972	0.00258674	374.345	8.54822	up	1.04272	0.00258215	49.9186	5.6415	up	1.03283	0.0362255	7.49911	2.90672	up	1.23393	0.0038283	101.196	6.66101	up	1.14873	0.00238091	0.270329	-1.88721	down	1.04756	0.0032507	13.4945	3.7543	up
Undecane, 5-methyl-	Hydrocarbons	1.05139	0.000236974	5.12502	2.35756	up	1.2194	0.00071615	9.6755	3.27434	up	1.04662	0.000617986	49.5872	5.6319	up	1.05139	0.000236974	0.195121	-2.35756	down	1.23356	1.58396e-07	2.4834	1.31232	up	1.15525	0.00105473	0.256669	-1.96202	down	1.0584	1.81772e-05	12.7275	3.66988	up
1-Methyl-4-(6-methylhept-5-en-2-yl)cyclohexa-1,3-diene	Terpenoids	0.707643	0.147421	1.25474	0.32739	insig	1.21953	0.000760442	38.841	5.27951	up	1.04516	0.000752531	48.7354	5.6069	up	0.707643	0.147421	0.796977	-0.32739	insig	1.23005	0.00132931	10.0568	3.3301	up	1.15323	0.000419462	0.258922	-1.94941	down	1.05483	0.00126992	12.6187	3.65749	up
(1R,4R,4aS,8aR)-4,7-Dimethyl-1-(prop-1-en-2-yl)-1,2,3,4,4a,5,6,8a-octahydronaphthalene	Terpenoids	1.04627	0.00213263	3.62883	1.8595	up	1.21918	0.000405594	9.37396	3.22866	up	1.04679	0.000537398	34.0165	5.08816	up	1.04627	0.00213263	0.275571	-1.8595	down	1.22734	1.7101e-05	3.08097	1.62338	up	1.1546	0.000572043	0.328673	-1.60528	down	1.05764	0.000237564	11.1803	3.48289	up
2-Butenoic acid, 2-methyl-, ethyl ester	Ester	1.05125	0.000396724	9.49065	3.24651	up	1.21881	0.000152939	3.55035	1.82796	up	1.04687	0.000279136	33.6951	5.07447	up	1.05125	0.000396724	0.105367	-3.24651	down	1.15527	0.0273404	1.2707	0.345621	insig	1.15155	9.25915e-06	0.357908	-1.48234	down	1.05745	0.00214579	12.0597	3.59213	up
Ethyl tiglate	Ester	1.05125	0.000396724	9.49065	3.24651	up	1.21881	0.000152939	3.55035	1.82796	up	1.04687	0.000279136	33.6951	5.07447	up	1.05125	0.000396724	0.105367	-3.24651	down	1.15527	0.0273404	1.2707	0.345621	insig	1.15155	9.25915e-06	0.357908	-1.48234	down	1.05745	0.00214579	12.0597	3.59213	up
Spiro[4.5]dec-7-ene, 1,8-dimethyl-4-(1-methylethenyl)-, [1S-(1.alpha.,4.beta.,5.alpha.)]-	Terpenoids	0.984875	0.0123235	3.99792	1.99925	insig	1.21489	4.13081e-05	8.13463	3.02408	up	1.03622	0.000246022	32.5216	5.02333	up	0.984875	0.0123235	0.25013	-1.99925	insig	1.201	0.00270972	2.93588	1.55379	up	1.15392	0.00128706	0.360912	-1.47028	down	1.03895	6.91896e-05	11.7374	3.55304	up
Tridecanal	Aldehyde	0.993527	0.126812	6.53385	2.70793	insig	1.15162	0.0017525	4.75469	2.24935	up	1.04665	0.00174838	31.0664	4.95728	up	0.993527	0.126812	0.153049	-2.70793	insig	1.01221	0.0355523	2.37546	1.24821	up	1.08706	0.00322578	0.499604	-1.00114	down	1.05334	0.0151491	15.5209	3.95614	up
Eudesma-2,4,11-triene	Terpenoids	0.969689	0.0121035	1.57601	0.656275	insig	1.21963	0.000327264	18.8527	4.2367	up	1.04544	0.000371858	29.7121	4.89298	up	0.969689	0.0121035	0.634515	-0.656275	insig	1.2273	0.00142168	6.78599	2.76256	up	1.15121	3.01725e-05	0.359947	-1.47414	down	1.05592	0.00157721	10.6948	3.41884	up
2-Undecanol	Alcohol	0.516565	0.336327	0.671747	-0.57401	insig	1.16608	0.00447665	44.1356	5.46387	up	1.04488	0.00510114	29.648	4.88986	up	0.516565	0.336327	1.48866	0.57401	insig	1.14909	0.000686997	14.4128	3.84928	up	1.14743	0.0104451	0.326557	-1.61459	down	1.05705	8.14389e-08	9.68176	3.27527	up
Butanoic acid	Acid	1.04632	0.00984868	5.99063	2.58271	up	1.20147	0.0107906	4.30344	2.10549	up	1.0457	0.00868006	25.7803	4.6882	up	1.04632	0.00984868	0.166927	-2.58271	down	1.18317	0.0101797	1.72452	0.786199	insig	1.13322	0.0216831	0.400732	-1.31929	down	1.05828	0.000139589	10.331	3.36891	up
Benzoic acid, 3-hydroxy-	Acid	1.03149	0.0115143	2.94292	1.55725	up	1.21669	0.000210444	8.57664	3.10041	up	1.04566	0.000648856	25.2403	4.65766	up	1.03149	0.0115143	0.339799	-1.55725	down	1.21458	0.000640607	2.81896	1.49516	up	1.15431	0.0012129	0.328679	-1.60525	down	1.05589	1.54845e-06	8.29597	3.05241	up
Benzoic acid, 4-hydroxy-3-methoxy-, methyl ester	Ester	1.05076	0.0016289	5.30954	2.40859	up	1.21366	0.00828936	4.64083	2.21438	up	1.0458	0.00587423	24.6407	4.62297	up	1.05076	0.0016289	0.18834	-2.40859	down	1.23182	1.23312e-05	4.89273	2.29064	up	0.410775	0.540709	1.05428	0.0762568	insig	1.05837	0.000176965	25.9781	4.69923	up
Geranyl isobutyrate	Terpenoids	0.907467	0.0047443	3.77832	1.91775	insig	1.21819	0.002222	6.21602	2.63599	up	1.01094	0.000932458	23.4861	4.55374	up	0.907467	0.0047443	0.264668	-1.91775	insig	1.23111	0.000121873	4.42452	2.14552	up	1.10962	0.0141976	0.711793	-0.490471	insig	1.0166	6.29486e-06	16.7173	4.06327	up
Citronellyl tiglate	Terpenoids	1.04861	0.00183884	20.331	4.34561	up	0.357358	0.569808	1.05297	0.0744671	insig	1.0442	0.00495033	21.408	4.42008	up	1.04861	0.00183884	0.049186	-4.34561	down	1.03999	0.0641465	0.859386	-0.218622	insig	0.939016	0.105499	0.816153	-0.293089	insig	1.05588	0.000358666	17.4722	4.12699	up
2(3H)-Furanone, 5-hexyldihydro-4-methyl-, trans-	Ketone	1.0501	0.00312356	5.3366	2.41592	up	1.21344	0.00104324	2.92682	1.54933	up	1.04646	0.00165549	15.6192	3.96525	up	1.0501	0.00312356	0.187385	-2.41592	down	1.22086	0.000139848	2.06353	1.04512	up	1.1233	0.0122841	0.705043	-0.504217	insig	1.05824	0.000225359	11.0122	3.46104	up
1,8,11,14-Heptadecatetraene, (Z,Z,Z)-	Hydrocarbons	1.02904	3.26674e-05	12.8367	3.6822	up	0.848491	0.174672	1.14755	0.198558	insig	1.02493	0.00310194	14.7308	3.88076	up	1.02904	3.26674e-05	0.0779016	-3.6822	down	1.08348	0.0409839	0.891574	-0.165573	insig	1.02337	0.0698823	0.776936	-0.364132	insig	1.03243	8.55625e-06	11.4449	3.51663	up
(3S,3aR,6R,8aS)-3,7,7-Trimethyl-8-methylenehexahydro-1H-3a,6-methanoazulen-2(3H)-one	Terpenoids	1.0488	0.00315838	11.719	3.55078	up	0.87697	0.133458	1.21269	0.278213	insig	1.04362	0.00638428	14.2116	3.82899	up	1.0488	0.00315838	0.0853314	-3.55078	down	0.570388	0.378261	1.06515	0.0910567	insig	0.712183	0.245118	0.878335	-0.187156	insig	1.05607	0.000903095	12.4825	3.64184	up
5-Azulenemethanol, 1,2,3,3a,4,5,6,7-octahydro-.alpha.,.alpha.,3,8-tetramethyl-, [3S-(3.alpha.,3a.beta.,5.alpha.)]-	Terpenoids	1.04368	0.000414321	10.7187	3.42206	up	0.0694196	0.898448	1.00832	0.0119552	insig	1.03962	0.00174579	10.8079	3.43401	up	1.04368	0.000414321	0.0932949	-3.42206	down	1.14293	0.0301999	0.838107	-0.254794	insig	1.00103	0.0679555	0.83119	-0.266749	insig	1.05043	2.30556e-06	8.98342	3.16726	up
Neointermedeol	Terpenoids	1.04368	0.000414321	10.7187	3.42206	up	0.0694196	0.898448	1.00832	0.0119552	insig	1.03962	0.00174579	10.8079	3.43401	up	1.04368	0.000414321	0.0932949	-3.42206	down	1.14293	0.0301999	0.838107	-0.254794	insig	1.00103	0.0679555	0.83119	-0.266749	insig	1.05043	2.30556e-06	8.98342	3.16726	up
Tridecanoic acid	Acid	1.0503	0.00422719	10.0409	3.32781	up	0.435755	0.493009	1.0726	0.101115	insig	1.04543	0.00598954	10.7698	3.42893	up	1.0503	0.00422719	0.0995931	-3.32781	down	0.897316	0.120885	0.855316	-0.22547	insig	0.932915	0.0836842	0.797422	-0.326585	insig	1.05752	0.00280335	8.58811	3.10234	up
Acetic acid, (4,6,8,9-tetramethyl-3-oxabicyclo[3.3.1]non-6-en-1-yl)methyl ester	Ester	1.05056	0.00329134	9.94744	3.31433	up	0.309318	0.629058	1.043	0.0607369	insig	1.04575	0.00453628	10.3752	3.37506	up	1.05056	0.00329134	0.100528	-3.31433	down	0.988219	0.0992626	0.860794	-0.21626	insig	0.953366	0.0911516	0.825307	-0.276997	insig	1.05818	0.000803723	8.5627	3.09807	up
Undecane, 5,7-dimethyl-	Hydrocarbons	1.05105	1.162e-06	7.17604	2.84319	up	1.13098	0.0484587	1.31406	0.394026	insig	1.04487	0.00372846	9.42971	3.23721	up	1.05105	1.162e-06	0.139353	-2.84319	down	1.14046	0.0489335	1.2795	0.355577	insig	0.196428	0.741696	0.973701	-0.0384489	insig	1.05647	0.00316916	9.18172	3.19876	up
Cyclohexaneacetic acid, ethyl ester	Ester	-	-	-	-	-	1.21877	0.00320206	7.94461	2.98998	up	1.04524	0.00320206	7.94461	2.98998	up	-	-	-	-	-	1.23175	0.00322667	11.6968	3.54805	up	1.08697	0.0100342	1.4723	0.55807	insig	1.0577	0.00322667	11.6968	3.54805	up
Propanoic acid	Acid	1.04867	0.00559043	5.6059	2.48695	up	1.0301	0.0595056	1.21666	0.282927	insig	1.04661	0.000427901	6.82047	2.76987	up	1.04867	0.00559043	0.178384	-2.48695	down	1.20704	0.00962326	2.64318	1.40228	up	1.1363	0.0184278	2.17249	1.11935	up	1.05704	0.0066113	14.8174	3.88922	up
2-Pentanol, 2-methyl-	Alcohol	1.05035	0.00225008	5.32115	2.41174	up	0.860617	0.151658	1.17517	0.232873	insig	1.04433	0.0067288	6.25327	2.64461	up	1.05035	0.00225008	0.187929	-2.41174	down	1.22644	5.31805e-05	2.33995	1.22647	up	1.13289	0.000684597	1.99115	0.993602	insig	1.05818	0.000561751	12.4512	3.63821	up
Thiocyanic acid, methyl ester	Ester	1.04813	0.0072195	5.45796	2.44836	up	0.551783	0.36837	1.12101	0.164804	insig	1.04225	0.0101698	6.11845	2.61317	up	1.04813	0.0072195	0.183219	-2.44836	down	1.21462	0.0007887	2.30338	1.20375	up	1.12275	0.00359795	2.05473	1.03895	up	1.05836	0.000192796	12.5717	3.65211	up
Ethanol, 2-ethoxy-	Alcohol	1.0504	0.00199831	5.38741	2.42959	up	0.752369	0.220598	1.1342	0.181675	insig	1.0444	0.00663196	6.1104	2.61127	up	1.0504	0.00199831	0.185618	-2.42959	down	1.22615	0.000188802	2.24643	1.16763	up	1.1329	0.000493191	1.98063	0.985957	insig	1.05811	0.000808983	12.1024	3.59722	up
1,3-Dioxolane, 2,2,4-trimethyl-	Heterocyclic compound	1.05134	0.000300277	5.13088	2.35921	up	0.996043	0.107674	1.18342	0.242959	insig	1.04528	0.00464336	6.07197	2.60216	up	1.05134	0.000300277	0.194899	-2.35921	down	1.23344	1.17322e-06	2.35208	1.23394	up	1.14203	0.00190736	1.98753	0.990976	insig	1.05833	7.30885e-05	12.0682	3.59314	up
Acetoin	Ketone	1.04959	0.00404257	6.02527	2.59103	up	0.0372387	0.986907	0.998234	-0.00254989	insig	1.04217	0.0101956	6.01463	2.58848	up	1.04959	0.00404257	0.165968	-2.59103	down	1.21934	0.000147939	2.04184	1.02987	up	1.12001	0.00119673	2.04546	1.03242	up	1.05803	0.000745729	12.3027	3.6209	up
7-Oxabicyclo[4.1.0]heptane, 1-methyl-4-(2-methyloxiranyl)-	Terpenoids	1.05065	0.0053345	29.596	4.88733	up	1.20896	0.00529777	0.198163	-2.33524	down	1.04194	0.011678	5.86485	2.55209	up	1.05065	0.0053345	0.0337883	-4.88733	down	0.955082	0.120678	0.827133	-0.273808	insig	1.1471	0.000183278	4.174	2.06143	up	1.05818	0.00134213	24.4799	4.61352	up
Methyl tiglate	Ester	1.05017	0.00674214	19.9915	4.32132	up	1.19791	0.00773	0.292012	-1.7759	down	1.04275	0.00935177	5.83776	2.54541	up	1.05017	0.00674214	0.0500212	-4.32132	down	0.991244	0.0379991	0.574677	-0.799178	insig	0.947713	0.114418	1.96799	0.976723	insig	1.04449	0.039938	11.4887	3.52214	up
Benzoic acid, ethyl ester	Ester	1.05113	4.58643e-05	0.0069234	-7.1743	down	1.00451	0.0399487	0.663706	-0.591384	insig	1.04551	4.38735e-05	0.0045951	-7.76569	down	1.05113	4.58643e-05	144.438	7.1743	up	1.11163	0.0240523	1.53026	0.613774	insig	1.09233	0.00475731	2.30563	1.20516	up	1.05772	4.0542e-05	0.0105946	-6.56053	down
.alpha.-Maaliene	Terpenoids	1.05132	0.00106298	21.0359	4.39478	up	1.21146	0.000146731	0.274621	-1.86449	down	1.04362	0.00689622	5.7769	2.53029	up	1.05132	0.00106298	0.0475378	-4.39478	down	1.22126	0.000746023	0.527648	-0.922354	insig	1.12333	0.000616944	1.92137	0.942132	insig	1.05812	0.00128817	11.0995	3.47243	up
2-Buten-1-one, 1-(2,6,6-trimethyl-1-cyclohexen-1-yl)-	Ketone	1.05141	0.000751383	32.4945	5.02212	up	1.2171	0.000315665	0.17017	-2.55495	down	1.04496	0.00446004	5.52958	2.46717	up	1.05141	0.000751383	0.0307744	-5.02212	down	1.23188	0.00252643	0.486254	-1.04022	down	1.15002	0.000505966	2.85746	1.51473	up	1.05841	2.23611e-05	15.8006	3.9819	up
Tricyclo[2.2.1.0(2,6)]heptane, 1,7-dimethyl-7-(4-methyl-3-pentenyl)-, (-)-	Terpenoids	1.0515	4.9417e-06	13.8156	3.78822	up	1.21199	0.00119851	0.390777	-1.35558	down	1.04501	0.00475028	5.39881	2.43264	up	1.0515	4.9417e-06	0.0723821	-3.78822	down	1.23066	0.00019681	0.590497	-0.759997	insig	1.11552	0.00616407	1.51109	0.595586	insig	1.05822	0.000254649	8.15806	3.02823	up
1H-Indene, 1-ethylidene-	Hydrocarbons	0.985821	0.00370539	2.24569	1.16716	insig	1.12752	0.012301	1.43183	0.51786	insig	1.0216	0.00065051	3.21545	1.68502	up	0.985821	0.00370539	0.445297	-1.16716	insig	1.23272	2.1866e-06	6.2672	2.64782	up	1.15488	7.37274e-05	4.37706	2.12996	up	1.05319	2.65731e-06	14.0742	3.81498	up
4-Hexen-1-ol, (E)-	Alcohol	1.05138	8.72728e-05	0.0274969	-5.18459	down	1.21885	0.000591268	0.194254	-2.36398	down	1.04675	8.77141e-05	0.00534138	-7.54857	down	1.05138	8.72728e-05	36.3678	5.18459	up	1.23392	0.000591268	0.194254	-2.36398	down	-	-	-	-	-	1.05836	8.77141e-05	0.00534138	-7.54857	down
4-Hexen-1-ol, (Z)-	Alcohol	1.05138	8.72728e-05	0.0274969	-5.18459	down	1.21885	0.000591268	0.194254	-2.36398	down	1.04675	8.77141e-05	0.00534138	-7.54857	down	1.05138	8.72728e-05	36.3678	5.18459	up	1.23392	0.000591268	0.194254	-2.36398	down	-	-	-	-	-	1.05836	8.77141e-05	0.00534138	-7.54857	down
3-Pyridinecarboxamide, N-methyl-	Heterocyclic compound	1.05153	0.000159687	0.00641284	-7.28482	down	-	-	-	-	-	1.04684	0.000159687	0.00641284	-7.28482	down	1.05153	0.000159687	155.937	7.28482	up	1.23162	0.00228701	5.27217	2.3984	up	1.15478	0.00228701	5.27217	2.3984	up	1.05797	0.000145375	0.0338096	-4.88642	down
Diisopropyl adipate	Ester	1.03884	0.000567351	0.00148847	-9.39195	down	1.08031	0.00936362	5.61486	2.48925	up	1.0448	0.000569586	0.00835757	-6.9027	down	1.03884	0.000567351	671.829	9.39195	up	0.950048	0.106254	3.42928	1.7779	insig	0.778279	0.146308	0.61075	-0.711347	insig	1.05314	0.00055778	0.00510439	-7.61405	down
Benzaldehyde, 3,5-dimethyl-	Aldehyde	1.05134	5.8027e-05	0.00444464	-7.81372	down	0.433371	0.462711	1.91069	0.934096	insig	1.02542	6.4598e-07	0.00849234	-6.87962	down	1.05134	5.8027e-05	224.99	7.81372	up	1.20973	0.00302801	1.89343	0.921005	insig	0.288413	0.987953	0.990967	-0.0130913	insig	1.05826	5.66458e-05	0.00841562	-6.89271	down
1,3-Dioxepane, 2-heptyl-	Heterocyclic compound	1.05152	0.000176683	0.000974903	-10.0025	down	1.2198	0.000223553	9.78673	3.29083	up	1.04678	0.000179524	0.00954111	-6.71163	down	1.05152	0.000176683	1025.74	10.0025	up	1.22448	0.011977	5.80276	2.53674	up	1.08757	0.0132248	0.592921	-0.754088	insig	1.05762	0.000174699	0.00565713	-7.46571	down
2-Butenal, 3-methyl-	Aldehyde	1.05142	0.000257874	0.0100616	-6.635	down	-	-	-	-	-	1.04673	0.000257874	0.0100616	-6.635	down	1.05142	0.000257874	99.3879	6.635	up	-	-	-	-	-	-	-	-	-	-	1.05835	0.000257874	0.0100616	-6.635	down
3-Phenyl-1-propanol, acetate	Ester	1.05134	0.000251102	0.088149	-3.50391	down	1.21619	7.73071e-05	0.13137	-2.9283	down	1.04616	0.000246601	0.0115801	-6.43221	down	1.05134	0.000251102	11.3444	3.50391	up	1.23153	0.000214924	0.0924549	-3.43511	down	0.988069	0.0379427	0.703777	-0.506811	insig	1.05769	0.000250494	0.0081498	-6.93902	down
3-Acetoxy-2-butanone	Ketone	1.04959	0.00925809	0.0427213	-4.5489	down	1.21465	0.00406595	0.277321	-1.85037	down	1.04589	0.00871986	0.0118475	-6.39927	down	1.04959	0.00925809	23.4075	4.5489	up	1.23339	0.00250342	0.0539079	-4.21336	down	1.15565	0.000315751	0.194388	-2.36299	down	1.05786	0.00855611	0.00230302	-8.76226	down
2,3-Dimethyl-5-n-propylpyrazine	Heterocyclic compound	1.05151	7.43972e-05	0.0156189	-6.00056	down	-	-	-	-	-	1.04685	7.43972e-05	0.0156189	-6.00056	down	1.05151	7.43972e-05	64.0249	6.00056	up	-	-	-	-	-	-	-	-	-	-	1.05841	7.43972e-05	0.0156189	-6.00056	down
2-Hydroxyoctanoic acid	Acid	1.05152	0.000484425	0.0167126	-5.90292	down	-	-	-	-	-	1.04689	0.000484425	0.0167126	-5.90292	down	1.05152	0.000484425	59.8352	5.90292	up	-	-	-	-	-	-	-	-	-	-	1.05839	0.000484425	0.0167126	-5.90292	down
Benzene, (1-nitropropyl)-	Nitrogen compounds	1.04962	0.000685862	0.00651833	-7.26128	down	1.08023	0.0976297	2.8387	1.50523	up	1.04082	0.000540425	0.0185036	-5.75605	down	1.04962	0.000685862	153.413	7.26128	up	0.824017	0.261575	2.07767	1.05497	insig	0.492286	0.469608	0.731909	-0.450264	insig	1.04705	0.000509201	0.013543	-6.20631	down
9-Oxononanoic acid	Acid	1.05124	0.000159213	0.00915077	-6.77189	down	1.20455	0.000498744	2.13348	1.09321	up	1.04657	0.00015932	0.0195229	-5.67869	down	1.05124	0.000159213	109.28	6.77189	up	1.02166	0.118293	1.66034	0.731475	insig	0.761911	0.201269	0.77823	-0.361732	insig	1.05526	0.000102766	0.0151933	-6.04042	down
Benzoic acid, 2,3-dihydroxy-	Acid	1.05153	0.00054355	0.0209687	-5.57562	down	-	-	-	-	-	1.04685	0.00054355	0.0209687	-5.57562	down	1.05153	0.00054355	47.69	5.57562	up	-	-	-	-	-	-	-	-	-	-	1.05836	0.00054355	0.0209687	-5.57562	down
Hordenine	Phenol	1.05153	0.000122231	0.0223317	-5.48476	down	-	-	-	-	-	1.04682	0.000122231	0.0223317	-5.48476	down	1.05153	0.000122231	44.7793	5.48476	up	-	-	-	-	-	-	-	-	-	-	1.05838	0.000122231	0.0223317	-5.48476	down
1-Butanol, 3-methyl-, benzoate	Ester	1.05153	0.000147134	0.0227716	-5.45662	down	-	-	-	-	-	1.04683	0.000147134	0.0227716	-5.45662	down	1.05153	0.000147134	43.9143	5.45662	up	-	-	-	-	-	-	-	-	-	-	1.05839	0.000147134	0.0227716	-5.45662	down
1-Tetradecene	Hydrocarbons	1.0514	0.000433425	0.0519673	-4.26625	down	1.21945	0.00277983	22.5578	4.49555	up	0.853516	0.0883315	1.17227	0.229299	insig	1.0514	0.000433425	19.2429	4.26625	up	1.17105	0.0053445	1.22476	0.292495	insig	1.15467	0.00282922	0.0542943	-4.20306	down	1.05808	0.000426329	0.0636473	-3.97376	down
2-Propen-1-ol, 3-phenyl-, acetate, (E)-	Ester	1.05086	0.000275839	0.000797763	-10.2918	down	1.21642	0.00290262	28.7899	4.84749	up	1.04644	0.000269225	0.0229676	-5.44426	down	1.05086	0.000275839	1253.51	10.2918	up	1.22349	0.00112541	7.25816	2.8596	up	1.15022	0.00361521	0.252107	-1.98789	down	1.05809	0.00027776	0.00579029	-7.43215	down
Butyl caprylate	Ester	1.05139	0.000700369	0.0389918	-4.68068	down	1.21955	0.00270798	44.3879	5.4721	up	1.02273	0.00967564	1.73077	0.791412	insig	1.05139	0.000700369	25.6464	4.68068	up	1.22211	0.00028933	1.45348	0.539515	insig	1.155	0.00276687	0.032745	-4.93258	down	1.05833	0.000733554	0.056674	-4.14117	down
Acetic acid, cinnamyl ester	Ester	1.05086	0.000275839	0.000797763	-10.2918	down	1.21642	0.00290262	28.7899	4.84749	up	1.04644	0.000269225	0.0229676	-5.44426	down	1.05086	0.000275839	1253.51	10.2918	up	1.22349	0.00112541	7.25816	2.8596	up	1.15022	0.00361521	0.252107	-1.98789	down	1.05809	0.00027776	0.00579029	-7.43215	down
Azulene, 1,2,3,3a,4,5,6,7-octahydro-1,4-dimethyl-7-(1-methylethenyl)-, [1R-(1.alpha.,3a.beta.,4.alpha.,7.beta.)]-	Terpenoids	1.05153	0.000279961	0.0230679	-5.43797	down	-	-	-	-	-	1.04684	0.000279961	0.0230679	-5.43797	down	1.05153	0.000279961	43.3503	5.43797	up	-	-	-	-	-	-	-	-	-	-	1.05838	0.000279961	0.0230679	-5.43797	down
2-Cyclohexen-1-ol, 3-methyl-6-(1-methylethyl)-, trans-	Terpenoids	1.05123	0.000654788	0.063117	-3.98583	down	1.21898	0.00297478	14.7202	3.87972	up	0.58533	0.277527	0.929093	-0.106105	insig	1.05123	0.000654788	15.8436	3.98583	up	1.17335	0.00277289	0.725569	-0.462815	insig	1.15505	0.00285055	0.0492908	-4.34254	down	1.05803	0.000621122	0.0457957	-4.44864	down
Decanoic acid, ethyl ester	Ester	1.05149	0.00042166	0.00422024	-7.88846	down	1.218	0.00349119	5.53318	2.46811	up	1.04647	0.000422681	0.0233513	-5.42035	down	1.05149	0.00042166	236.953	7.88846	up	-	-	-	-	-	1.15354	0.00349119	0.180728	-2.46811	down	1.0584	0.00042166	0.00422024	-7.88846	down
2-Dodecenal, (E)-	Aldehyde	1.05153	0.000207694	0.0233948	-5.41767	down	-	-	-	-	-	1.04682	0.000207694	0.0233948	-5.41767	down	1.05153	0.000207694	42.7445	5.41767	up	-	-	-	-	-	-	-	-	-	-	1.05837	0.000207694	0.0233948	-5.41767	down
2-Dodecenal	Aldehyde	1.05153	0.000207694	0.0233948	-5.41767	down	-	-	-	-	-	1.04682	0.000207694	0.0233948	-5.41767	down	1.05153	0.000207694	42.7445	5.41767	up	-	-	-	-	-	-	-	-	-	-	1.05837	0.000207694	0.0233948	-5.41767	down
2,6-Octadien-1-ol, 3,7-dimethyl-, acetate, (Z)-	Terpenoids	1.0475	0.000424115	0.0192034	-5.70249	down	0.519798	0.431632	1.31016	0.389742	insig	1.03946	0.000281091	0.0251595	-5.31275	down	1.0475	0.000424115	52.0741	5.70249	up	0.41862	0.454065	1.23429	0.303682	insig	0.0781689	0.847226	0.942093	-0.0860593	insig	1.05276	0.000382892	0.0237026	-5.39881	down
Hexanoic acid, 3-hexenyl ester, (Z)-	Ester	1.05086	0.000540136	0.0172064	-5.86091	down	1.11107	0.0136674	1.4794	0.565015	insig	1.04635	0.000540767	0.0254553	-5.29589	down	1.05086	0.000540136	58.1178	5.86091	up	1.09763	0.0149574	0.465848	-1.10207	down	1.0862	0.00166315	0.314889	-1.66708	down	1.05538	0.000513792	0.00801558	-6.96298	down
trans-2-Decenoic acid	Acid	1.05151	0.000237576	0.0269352	-5.21437	down	-	-	-	-	-	1.04688	0.000237576	0.0269352	-5.21437	down	1.05151	0.000237576	37.1262	5.21437	up	-	-	-	-	-	-	-	-	-	-	1.05841	0.000237576	0.0269352	-5.21437	down
1,6-Octadien-3-ol, 3,7-dimethyl-, formate	Ester	1.05143	0.000561629	0.0455214	-4.45731	down	1.21909	0.00293667	19.9259	4.31657	up	0.699644	0.175596	0.907053	-0.140741	insig	1.05143	0.000561629	21.9677	4.45731	up	1.21198	0.000329065	0.740117	-0.434176	insig	1.15531	0.00285792	0.0371435	-4.75075	down	1.05825	0.000547909	0.0336911	-4.89149	down
Di-epi-.alpha.-cedrene-(I)	Terpenoids	1.05148	0.000172184	0.0288686	-5.11436	down	0.158932	0.878057	0.980335	-0.028654	insig	1.04428	7.54309e-05	0.0283008	-5.14301	down	1.05148	0.000172184	34.6398	5.11436	up	0.211114	0.86409	0.965558	-0.0505647	insig	0.106759	0.947781	0.984927	-0.0219107	insig	1.05118	2.36459e-05	0.0278743	-5.16492	down
Ylangene	Terpenoids	1.05148	0.000172184	0.0288686	-5.11436	down	0.158932	0.878057	0.980335	-0.028654	insig	1.04428	7.54309e-05	0.0283008	-5.14301	down	1.05148	0.000172184	34.6398	5.11436	up	0.211114	0.86409	0.965558	-0.0505647	insig	0.106759	0.947781	0.984927	-0.0219107	insig	1.05118	2.36459e-05	0.0278743	-5.16492	down
isoledene	Terpenoids	1.05148	0.000172184	0.0288686	-5.11436	down	0.158932	0.878057	0.980335	-0.028654	insig	1.04428	7.54309e-05	0.0283008	-5.14301	down	1.05148	0.000172184	34.6398	5.11436	up	0.211114	0.86409	0.965558	-0.0505647	insig	0.106759	0.947781	0.984927	-0.0219107	insig	1.05118	2.36459e-05	0.0278743	-5.16492	down
2-Epi-.alpha.-funebrene	Terpenoids	1.05148	0.000172184	0.0288686	-5.11436	down	0.158932	0.878057	0.980335	-0.028654	insig	1.04428	7.54309e-05	0.0283008	-5.14301	down	1.05148	0.000172184	34.6398	5.11436	up	0.211114	0.86409	0.965558	-0.0505647	insig	0.106759	0.947781	0.984927	-0.0219107	insig	1.05118	2.36459e-05	0.0278743	-5.16492	down
4-n-Propylacetophenone	Ketone	1.04885	0.000378927	0.012909	-6.27548	down	1.02961	0.166057	3.03478	1.60159	up	1.03048	1.34132e-05	0.0391759	-4.67389	down	1.04885	0.000378927	77.4653	6.27548	up	0.91025	0.224995	2.4445	1.28954	insig	0.289906	0.668153	0.805496	-0.31205	insig	1.04126	2.41556e-05	0.0315561	-4.98594	down
Cyclohexane, 1-ethenyl-1-methyl-2,4-bis(1-methylethenyl)-, (1.alpha.,2.beta.,4.beta.)-	Terpenoids	1.05129	0.000512508	0.00113448	-9.78375	down	1.21935	0.00266321	35.4353	5.14712	up	1.04636	0.000506421	0.0402008	-4.63663	down	1.05129	0.000512508	881.458	9.78375	up	0.895031	0.0966801	1.23514	0.304676	insig	1.15352	0.00269906	0.0348562	-4.84244	down	1.05817	0.00051278	0.00140125	-9.47907	down
Cyclohexane, 1-ethenyl-1-methyl-2,4-bis(1-methylethenyl)-, [1S-(1.alpha.,2.beta.,4.beta.)]-	Terpenoids	1.05129	0.000512508	0.00113448	-9.78375	down	1.21935	0.00266321	35.4353	5.14712	up	1.04636	0.000506421	0.0402008	-4.63663	down	1.05129	0.000512508	881.458	9.78375	up	0.895031	0.0966801	1.23514	0.304676	insig	1.15352	0.00269906	0.0348562	-4.84244	down	1.05817	0.00051278	0.00140125	-9.47907	down
Hexanoic acid, 3-hexenyl ester	Ester	1.05143	0.000521009	0.00614509	-7.34635	down	1.21781	0.00257435	7.25653	2.85928	up	1.04642	0.000514114	0.044592	-4.48707	down	1.05143	0.000521009	162.732	7.34635	up	1.1677	0.00494406	1.29599	0.374052	insig	1.15296	0.00300703	0.178596	-2.48523	down	1.05836	0.000523277	0.00796396	-6.9723	down
2-Propenoic acid, 3-phenyl-, ethyl ester	Ester	1.0495	0.000113217	0.0271453	-5.20315	down	1.01441	0.0975902	1.8858	0.915174	insig	1.03958	3.87657e-06	0.0511905	-4.28798	down	1.0495	0.000113217	36.8388	5.20315	up	0.945552	0.0773535	1.32657	0.407701	insig	0.784035	0.220356	0.703454	-0.507473	insig	1.05783	0.000170373	0.0360101	-4.79545	down
2-Propenoic acid, 3-phenyl-, ethyl ester, (E)-	Ester	1.0495	0.000113217	0.0271453	-5.20315	down	1.01441	0.0975902	1.8858	0.915174	insig	1.03958	3.87657e-06	0.0511905	-4.28798	down	1.0495	0.000113217	36.8388	5.20315	up	0.945552	0.0773535	1.32657	0.407701	insig	0.784035	0.220356	0.703454	-0.507473	insig	1.05783	0.000170373	0.0360101	-4.79545	down
Cyclohexanecarboxylic acid, 1-amino-	Acid	1.05153	0.000291129	0.00984804	-6.66595	down	1.21909	0.00179019	5.29143	2.40366	up	1.04674	0.000276216	0.0521102	-4.26229	down	1.05153	0.000291129	101.543	6.66595	up	-	-	-	-	-	1.15491	0.00179019	0.188985	-2.40366	down	1.05839	0.000291129	0.00984804	-6.66595	down
p-Mentha-1(7),2-dien-8-ol	Terpenoids	1.04891	7.3908e-05	0.209536	-2.25473	down	1.21475	0.00464811	0.307315	-1.70221	down	1.04646	1.14637e-08	0.0643936	-3.95694	down	1.04891	7.3908e-05	4.77244	2.25473	up	1.22848	0.00502499	0.25616	-1.96488	down	1.07491	0.0302388	0.833544	-0.26267	insig	1.05841	5.23846e-06	0.0536748	-4.21961	down
Ethanone, 1,1'-(1,4-phenylene)bis-	Ketone	1.05114	0.000192929	0.0204402	-5.61244	down	1.21521	4.96966e-06	3.51732	1.81448	up	1.04678	0.000221619	0.0718948	-3.79797	down	1.05114	0.000192929	48.9231	5.61244	up	1.16558	0.00359658	1.42059	0.506485	insig	1.15319	3.58769e-06	0.403883	-1.30799	down	1.05812	0.00020111	0.0290371	-5.10596	down
1-Octen-3-ol	Alcohol	1.04504	0.00130903	0.135952	-2.87883	down	0.958205	0.0720089	0.597355	-0.743339	insig	1.03362	0.00090195	0.0812117	-3.62217	down	1.04504	0.00130903	7.35553	2.87883	up	0.814739	0.178709	0.785203	-0.348862	insig	0.691611	0.270314	1.31447	0.394477	insig	1.05485	0.00203185	0.10675	-3.22769	down
Benzoic acid, 2,6-dihydroxy-	Acid	1.05131	0.000470582	0.0203455	-5.61915	down	1.21717	0.00188905	4.00224	2.00081	up	1.04626	0.000417415	0.0814274	-3.61834	down	1.05131	0.000470582	49.151	5.61915	up	1.13691	0.00802136	0.753002	-0.409274	insig	1.15299	0.0016372	0.188145	-2.41008	down	1.05822	0.000466263	0.0153202	-6.02842	down
Acetic acid, phenoxy-	Acid	1.05145	0.000527866	0.115	-3.12029	down	1.08117	0.0459096	0.755122	-0.405219	insig	1.0447	0.000172528	0.0868391	-3.52551	down	1.05145	0.000527866	8.69564	3.12029	up	1.22907	0.000116467	0.613052	-0.70592	insig	0.921499	0.117757	0.811858	-0.300701	insig	1.05819	0.000462673	0.070501	-3.82621	down
Bicyclo[3.1.1]hept-2-ene-2-carboxAldehyde, 6,6-dimethyl-, (1S)- (CAS)	Aldehyde	1.04956	0.000142944	0.227987	-2.13298	down	1.21312	0.00249342	0.3903	-1.35734	down	1.04642	2.10285e-06	0.0889833	-3.49032	down	1.04956	0.000142944	4.38622	2.13298	up	1.22751	0.00452972	0.367139	-1.4456	down	0.724591	0.249074	0.940657	-0.0882587	insig	1.05837	1.20905e-10	0.0837028	-3.57858	down
Acetic acid, 4-methylphenyl ester	Ester	1.05022	4.70725e-05	0.224748	-2.15362	down	1.21562	0.00185153	0.40464	-1.30529	down	1.04656	2.19391e-09	0.090942	-3.45891	down	1.05022	4.70725e-05	4.44943	2.15362	up	1.22923	0.00261384	0.338271	-1.56375	down	1.09737	0.0159466	0.835979	-0.258461	insig	1.05831	3.67943e-08	0.0760256	-3.71737	down
m-Cresyl acetate	Ester	1.05022	4.70725e-05	0.224748	-2.15362	down	1.21562	0.00185153	0.40464	-1.30529	down	1.04656	2.19391e-09	0.090942	-3.45891	down	1.05022	4.70725e-05	4.44943	2.15362	up	1.22923	0.00261384	0.338271	-1.56375	down	1.09737	0.0159466	0.835979	-0.258461	insig	1.05831	3.67943e-08	0.0760256	-3.71737	down
Acetic acid, phenylmethyl ester	Ester	1.05001	0.000109	0.224297	-2.15652	down	1.21506	0.00306878	0.430396	-1.21626	down	1.04662	1.85409e-07	0.0965364	-3.37278	down	1.05001	0.000109	4.45838	2.15652	up	1.2272	0.00272	0.360777	-1.47082	down	1.09343	0.00550096	0.838244	-0.254558	insig	1.05816	2.63599e-08	0.080921	-3.62734	down
Acetophenone, 4'-hydroxy-	Ketone	1.00225	0.00556769	0.661766	-0.595608	insig	1.21593	0.00548379	0.157322	-2.6682	down	1.04668	0.000551865	0.104111	-3.26381	down	1.00225	0.00556769	1.51111	0.595608	insig	1.23302	0.00548379	0.157322	-2.6682	down	-	-	-	-	-	1.05821	0.000551865	0.104111	-3.26381	down
2-Tetradecene, (E)-	Hydrocarbons	1.05037	0.000152223	0.075312	-3.73098	down	1.16365	0.00470829	1.67609	0.7451	insig	1.04539	6.86884e-05	0.12623	-2.98588	down	1.05037	0.000152223	13.2781	3.73098	up	1.18581	0.0228988	0.652416	-0.616136	insig	1.14787	0.00645603	0.389249	-1.36124	down	1.05828	0.000307252	0.0491347	-4.34711	down
3-Dodecanol	Alcohol	1.05143	0.00106193	0.0222468	-5.49026	down	1.21604	0.006916	5.8005	2.53618	up	1.04405	0.000647298	0.129043	-2.95408	down	1.05143	0.00106193	44.9503	5.49026	up	-	-	-	-	-	1.15152	0.006916	0.172399	-2.53618	down	1.05835	0.00106193	0.0222468	-5.49026	down
Benzenemethanol, 4-methyl-.alpha.-(1-methyl-2-propenyl)-, (R*,R*)-	Alcohol	1.05071	0.000609755	0.038646	-4.69354	down	1.20715	0.00192923	3.52363	1.81706	up	1.04528	0.000406079	0.136174	-2.87648	down	1.05071	0.000609755	25.8759	4.69354	up	0.269652	0.748899	1.02316	0.0330289	insig	1.15126	0.00462997	0.290371	-1.78403	down	1.05834	0.000676218	0.039541	-4.66051	down
Tetradecane	Hydrocarbons	1.05045	0.000145136	0.108657	-3.20214	down	1.14894	0.00789448	1.4879	0.573273	insig	1.04516	5.0696e-05	0.16167	-2.62887	down	1.05045	0.000145136	9.20326	3.20214	up	1.18085	0.00458235	0.631612	-0.66289	insig	1.13987	0.00254475	0.4245	-1.23616	down	1.05728	0.000221679	0.0686291	-3.86503	down
Butanoic acid, 3-methyl-	Acid	1.00998	0.0192352	3.0199	1.5945	up	1.21478	0.0141352	0.0545737	-4.19565	down	1.03946	0.0182373	0.164808	-2.60115	down	1.00998	0.0192352	0.331136	-1.5945	down	1.23022	0.00178362	23.7765	4.57146	up	1.15545	0.00183498	435.677	8.76711	up	1.05675	0.00185528	71.8028	6.16597	up
2-Butenoic acid, 2-methylpropyl ester	Ester	1.03367	0.000213278	2.72261	1.44499	up	1.22022	0.00148019	0.0612369	-4.02945	down	1.04047	0.0101643	0.166724	-2.58447	down	1.03367	0.000213278	0.367295	-1.44499	down	1.22546	0.0131811	6.84083	2.77417	up	1.15507	0.0099752	111.711	6.80363	up	1.05497	0.0108016	18.6249	4.21916	up
Hexanoic acid	Acid	1.01662	0.00797072	2.49374	1.31831	up	1.21725	0.00690589	0.0673391	-3.89241	down	1.04317	0.0100692	0.167926	-2.5741	down	1.01662	0.00797072	0.401005	-1.31831	down	1.20688	0.0175567	3.53493	1.82168	up	1.15454	0.0113636	52.4945	5.71409	up	1.0506	0.0133055	8.81517	3.13999	up
4-Octanol	Alcohol	1.01524	0.00915716	2.27674	1.18697	up	1.21707	0.00674804	0.0755327	-3.72676	down	1.04411	0.00785994	0.171968	-2.53978	down	1.01524	0.00915716	0.439224	-1.18697	down	1.20683	0.0177443	3.50884	1.811	up	1.15439	0.0114212	46.4546	5.53775	up	1.05074	0.0136981	7.98873	2.99797	up
2-Pentenoic acid, 4-methyl-	Acid	1.04868	0.00676973	0.18212	-2.45704	down	-	-	-	-	-	1.04353	0.00676973	0.18212	-2.45704	down	1.04868	0.00676973	5.49087	2.45704	up	1.23069	0.0215647	136.054	7.08804	up	1.15393	0.0215647	136.054	7.08804	up	1.05393	0.0229904	24.7783	4.631	up
3-Pentenoic acid, 4-methyl-	Acid	1.04868	0.00676973	0.18212	-2.45704	down	-	-	-	-	-	1.04353	0.00676973	0.18212	-2.45704	down	1.04868	0.00676973	5.49087	2.45704	up	1.23069	0.0215647	136.054	7.08804	up	1.15393	0.0215647	136.054	7.08804	up	1.05393	0.0229904	24.7783	4.631	up
Butanoic acid, 2-methyl-, phenylmethyl ester	Ester	1.04999	3.69999e-07	0.125693	-2.99202	down	1.17602	0.00139278	1.60459	0.682207	insig	1.0459	6.3616e-07	0.201686	-2.30981	down	1.04999	3.69999e-07	7.95588	2.99202	up	1.17619	0.00715131	0.611456	-0.709679	insig	1.14847	0.000280213	0.381066	-1.39189	down	1.05743	5.38802e-06	0.0768559	-3.7017	down
Longifolenaldehyde	Terpenoids	1.04231	2.12776e-06	0.0825737	-3.59817	down	1.11864	0.0276064	2.47537	1.30764	up	1.03315	0.00043307	0.204401	-2.29053	down	1.04231	2.12776e-06	12.1104	3.59817	up	0.727579	0.210113	0.718941	-0.476054	insig	1.09841	0.0223238	0.290438	-1.7837	down	1.05062	1.76428e-07	0.0593657	-4.07423	down
Ethyl 9-decenoate	Ester	1.05153	0.000611902	0.00313718	-8.31632	down	1.21962	0.00261141	68.3797	6.0955	up	1.04447	0.000168437	0.214519	-2.22082	down	1.05153	0.000611902	318.758	8.31632	up	1.23057	0.00996007	5.62503	2.49186	up	1.1537	0.00260456	0.0822616	-3.60364	down	1.05743	0.000606072	0.0176467	-5.82446	down
2,6-Octadienal, 3,7-dimethyl-, (E)-	Terpenoids	1.05058	4.47948e-06	0.146395	-2.77207	down	1.00495	0.117531	1.48685	0.57226	insig	1.03228	0.000353438	0.217667	-2.19981	down	1.05058	4.47948e-06	6.83086	2.77207	up	1.1753	0.00821427	0.752237	-0.41074	insig	1.07441	0.0577141	0.505927	-0.983	insig	1.05781	2.69909e-05	0.110123	-3.18281	down
Citral	Terpenoids	1.05058	4.47948e-06	0.146395	-2.77207	down	1.00495	0.117531	1.48685	0.57226	insig	1.03228	0.000353438	0.217667	-2.19981	down	1.05058	4.47948e-06	6.83086	2.77207	up	1.1753	0.00821427	0.752237	-0.41074	insig	1.07441	0.0577141	0.505927	-0.983	insig	1.05781	2.69909e-05	0.110123	-3.18281	down
Butanoic acid, 2-methyl-, 1-methylethyl ester	Ester	1.05108	0.000103248	0.0940616	-3.41025	down	1.21542	5.3543e-06	2.79292	1.48177	up	1.0462	0.000120858	0.262707	-1.92848	down	1.05108	0.000103248	10.6313	3.41025	up	0.890037	0.106451	0.747628	-0.419608	insig	1.13479	0.000591375	0.267687	-1.90138	down	1.05329	2.00922e-06	0.0703231	-3.82986	down
Disulfide, ethyl 1-methylethyl	Sulfur compounds	1.05009	0.000333203	0.121009	-3.04681	down	1.20492	0.00153251	2.55999	1.35614	up	1.04338	7.72484e-05	0.309782	-1.69067	down	1.05009	0.000333203	8.26384	3.04681	up	0.378223	0.540623	0.962246	-0.0555224	insig	1.15063	0.00437119	0.375879	-1.41166	down	1.05814	0.000649417	0.116441	-3.10233	down
Octanoic acid, ethyl ester	Ester	1.05142	0.000379643	0.00763037	-7.03403	down	1.21941	0.00327684	43.0391	5.42757	up	1.04207	1.52221e-05	0.328404	-1.60646	down	1.05142	0.000379643	131.055	7.03403	up	1.18961	0.00210458	1.42757	0.513566	insig	1.15497	0.00334156	0.0331693	-4.91401	down	1.0582	0.000381723	0.0108929	-6.52046	down
Phenol, 4-chloro-	Phenol	1.0515	0.000371843	0.0440624	-4.50431	down	1.21802	0.0051346	7.54428	2.91538	up	1.0409	1.98604e-05	0.332419	-1.58892	down	1.0515	0.000371843	22.6951	4.50431	up	-	-	-	-	-	1.15365	0.0051346	0.132551	-2.91538	down	1.05839	0.000371843	0.0440624	-4.50431	down
Phenol, 3-chloro-	Phenol	1.0515	0.000371843	0.0440624	-4.50431	down	1.21802	0.0051346	7.54428	2.91538	up	1.0409	1.98604e-05	0.332419	-1.58892	down	1.0515	0.000371843	22.6951	4.50431	up	-	-	-	-	-	1.15365	0.0051346	0.132551	-2.91538	down	1.05839	0.000371843	0.0440624	-4.50431	down
Ethanol, 2-(2-butoxyethoxy)-	Alcohol	1.02134	9.11874e-06	0.0930096	-3.42648	down	1.12845	0.000734201	4.17916	2.06321	up	1.03895	3.377e-05	0.388702	-1.36326	down	1.02134	9.11874e-06	10.7516	3.42648	up	0.03649	0.719791	0.897162	-0.156559	insig	1.15178	0.00452325	0.214675	-2.21977	down	1.058	0.000474904	0.0834447	-3.58304	down
Butyrolactone	Ester	0.176298	-2.50391	down	1.21833	0.00065155	2.37885	1.25027	up	1.04474	2.98586e-05	0.419387	-1.25365	down	1.05124	0.00023206	5.67222	2.50391	up	1.22591	9.47744e-05	0.466211	-1.10095	down	1.15493	0.000104495	0.195981	-2.35121	down	1.05801	0.000122793	0.0821919	-3.60486	down

## Sheet: Table S4 (HCA&PCA new names)
Serial Number	Compounds	HCA new names	PCA new names
1	Benzenemethanol, .alpha.-(trichloromethyl)-, acetate	V1	C1
2	4aH-Cycloprop[e]azulen-4a-ol, decahydro-1,1,4,7-tetramethyl-, [1aR-(1a.alpha.,4.beta.,4a.beta.,7.alpha.,7a.beta.,7b.alpha.)]-	V2	C2
3	Ledol		C3
4	Butanoic acid, 2-methyl-, 3,7-dimethyl-2,6-octadienyl ester, (Z)-	V3	C4
5	Butanoic acid, 3-methyl-, 3,7-dimethyl-2,6-octadienyl ester, (Z)-	V4	C5
6	Butanoic acid, 2-methyl-, 3,7-dimethyl-2,6-octadienyl ester, (E)-	V5	C6
7	Geranyl isovalerate		C7
8	Benzoic acid, 3-nitro-		C8
9	1,6,10-Dodecatrien-3-ol, 3,7,11-trimethyl-, (E)-	V6	C9
10	Nerolidol		C10
11	Cis-Nerolidol		C11
12	Benzocaine		C12
13	Caryophyllene oxide		C13
14	2,4,4-Trimethyl-3-(3-methylbutyl)cyclohex-2-enone	V7	C14
15	N,N'-Methylenebismethacrylamide		C15
16	3-Amino-4-pyrazolecarbonitrile		C16
17	3-Hexen-1-ol, benzoate, (Z)-		C17
18	(3E,7E)-4,8,12-Trimethyltrideca-1,3,7,11-tetraene	V8	C18
19	4,8-Methanoazulen-9-ol, decahydro-2,2,4,8-tetramethyl-, stereoisomer	V9	C19
20	Octanoic acid, 3-hexenyl ester, (Z)-		C20
21	Propanedioic acid, dimethyl ester		C21
22	Butanoic acid, 3-methyl-		C22
23	2,6-Octadiene, 2,6-dimethyl-		C23
24	Benzoic acid, 3,4-dihydroxy-		C24
25	Paroxypropione		C25
26	Octanoic acid, 2-furanylmethyl ester		C26
27	(E)-1-Methyl-4-(6-methylhept-5-en-2-ylidene)cyclohex-1-ene	V10	C27
28	β-CARYOPHYLLENE ALCOHOL		C28
29	Caryophyllenyl alcohol		C29
30	Naphthalene, 1,2,3,4,4a,7-hexahydro-1,6-dimethyl-4-(1-methylethyl)-	V11	C30
31	2-Hydroxymethylbenzimidazole		C31
32	1,5-Cyclodecadiene, 1,5-dimethyl-8-(1-methylethylidene)-, (E,E)-	V12	C32
33	1,6,10-Dodecatriene, 7,11-dimethyl-3-methylene-	V13	C33
34	(E)-.beta.-Farnesene		C34
35	Nonanoic acid, 3-methylbutyl ester		C35
36	Ethanethioamide, N-phenyl-		C36
37	3,7-Cyclodecadiene-1-methanol, .alpha.,.alpha.,4,8-tetramethyl-, [s-(Z,Z)]	V14	C37
38	Cyclohexanemethanol, 4-ethenyl-.alpha.,.alpha.,4-trimethyl-3-(1-methylethenyl)-, [1R-(1.alpha.,3.alpha.,4.beta.)]-	V15	C38
39	2H-1-Benzopyran-2-one, 6-methyl-		C39
40	Hexanoic acid, octyl ester		C40
41	N-Methyl-3,4-methylenedioxyamphetamine	V16	C41
42	Phenol, 2,6-dinitro-		C42
43	2-Thiazolidinethione		C43
44	Hexanoic acid, methyl ester		C44
45	1,3-Pentanedione, 4,4-dimethyl-1-phenyl-		C45
46	2-Propen-1-ol, 3-phenyl-, propanoate		C46
47	Neryl butyrate		C47
48	1H-Cycloprop[e]azulen-7-ol, decahydro-1,1,7-trimethyl-4-methylene-, [1ar-(1a.alpha.,4a.alpha.,7.beta.,7a.beta.,7b.alpha.)]-	V17	C48
49	(-)-Spathulenol		C49
50	(1R,2R,4S,6S,7S,8S)-8-Isopropyl-1-methyl-3-methylenetricyclo[4.4.0.02,7]decan-4-ol	V18	C50
51	Benzoic acid, 2-hydroxy-, pentyl ester		C51
52	Bicyclo[7.2.0]undecane, 10,10-dimethyl-2,6-bis(methylene)-, [1S-(1R*,9S*)]-	V19	C52
53	10,10-Dimethyl-2,6-dimethylenebicyclo[7.2.0]undecane	V20	C53
54	Benzoic acid, 4-hydroxy-		C54
55	(Z)-1-Methyl-4-(6-methylhept-5-en-2-ylidene)cyclohex-1-ene	V21	C55
56	Cyclohexene, 4-[(1E)-1,5-dimethyl-1,4-hexadien-1-yl]-1-methyl-	V22	C56
57	Cyclohexene, 4-(1,5-dimethyl-1,4-hexadienyl)-1-methyl-	V23	C57
58	Selina-3,7(11)-diene		C58
59	.alpha.-Farnesene		C59
60	Acetic acid, 1-methyl-3-(2,6,6-trimethylcyclohex-1-enyl)propyl ester	V24	C60
61	3-Buten-2-one, 4-(2,5,6,6-tetramethyl-1-cyclohexen-1-yl)-	V25	C61
62	Levomenol		C62
63	.alpha.-Calacorene		C63
64	4-Isopropyl-6-methyl-1-methylene-1,2,3,4-tetrahydronaphthalene	V26	C64
65	Bergamotol, Z-.alpha.-trans-		C65
66	Naphthalene, 1,2,3,4,4a,5,6,8a-octahydro-7-methyl-4-methylene-1-(1-methylethyl)-, (1.alpha.,4a.beta.,8a.alpha.)-	V27	C66
67	Benzoic acid, 4-methoxy-, ethyl ester		C67
68	1H-Benzocycloheptene, 2,4a,5,6,7,8-hexahydro-3,5,5,9-tetramethyl-, (R)-	V28	C68
69	1-Propanone, 1-(4-methoxyphenyl)-		C69
70	2-Propenoic acid, 2-hydroxyethyl ester		C70
71	Benzoic acid, 4-hydroxy-3-methoxy-, methyl ester	V29	C71
72	2-Pentenoic acid, 4-methyl-		C72
73	3-Pentenoic acid, 4-methyl-		C73
74	7-Oxabicyclo[4.1.0]heptane, 1-methyl-4-(2-methyloxiranyl)-	V30	C74
75	Azulene, 1,2,3,5,6,7,8,8a-octahydro-1,4-dimethyl-7-(1-methylethenyl)-, [1S-(1.alpha.,7.alpha.,8a.beta.)]-	V31	C75
76	Methylparaben		C76
77	3-(4-Isopropylphenyl)-2-methylpropionaldehyde	V32	C77
78	3-Hepten-2-one		C78
79	Pentanoic acid, 1-ethenyl-1,5-dimethyl-4-hexenyl ester	V33	C79
80	Methyl anthranilate		C80
81	Alloaromadendrene		C81
82	(S,1Z,6Z)-8-Isopropyl-1-methyl-5-methylenecyclodeca-1,6-diene	V34	C82
83	Naphthalene, decahydro-1,6-bis(methylene)-4-(1-methylethyl)-, (4.alpha.,4a.alpha.,8a.alpha.)-	V35	C83
84	2-Butenoic acid, 2-methylpropyl ester		C84
85	.alpha.-Cuprenene		C85
86	Citronellyl tiglate		C86
87	Geranyl isobutyrate		C87
88	2-Buten-1-one, 1-(2,6,6-trimethyl-1-cyclohexen-1-yl)-	V36	C88
89	Tridecanal		C89
90	Cyclooctanecarboxylic acid, 1-amino-		C90
91	Propanoic acid		C91
92	1H-Indene, 1-ethylidene-		C92
93	Phenol, 2-chloro-4-nitro-		C93
94	Undecane, 5-methyl-		C94
95	1-Methyl-4-(6-methylhept-5-en-2-yl)cyclohexa-1,3-diene	V37	C95
96	Thiocyanic acid, methyl ester		C96
97	(3S,3aR,6R,8aS)-3,7,7-Trimethyl-8-methylenehexahydro-1H-3a,6-methanoazulen-2(3H)-one	V38	C97
98	2-Pentanol, 2-methyl-		C98
99	Acetoin		C99
100	Ethanol, 2-ethoxy-		C100
101	1,3-Dioxolane, 2,2,4-trimethyl-		C101
102	2-Butenoic acid, 2-methyl-, ethyl ester		C102
103	Ethyl tiglate		C103
104	Spiro[4.5]dec-7-ene, 1,8-dimethyl-4-(1-methylethenyl)-, [1S-(1.alpha.,4.beta.,5.alpha.)]-	V39	C104
105	Cyclohexaneacetic acid, ethyl ester		C105
106	Methyl tiglate		C106
107	1,8,11,14-Heptadecatetraene, (Z,Z,Z)-		C107
108	(1R,4R,4aS,8aR)-4,7-Dimethyl-1-(prop-1-en-2-yl)-1,2,3,4,4a,5,6,8a-octahydronaphthalene	V40	C108
109	.alpha.-Maaliene		C109
110	2(3H)-Furanone, 5-hexyldihydro-4-methyl-, trans-	V41	C110
111	Eudesma-2,4,11-triene		C111
112	Butanoic acid		C112
113	2-Undecanol		C113
114	Undecane, 5,7-dimethyl-		C114
115	5-Azulenemethanol, 1,2,3,3a,4,5,6,7-octahydro-.alpha.,.alpha.,3,8-tetramethyl-, [3S-(3.alpha.,3a.beta.,5.alpha.)]-	V42	C115
116	Neointermedeol		C116
117	Hexanoic acid		C117
118	Tridecanoic acid		C118
119	Acetic acid, (4,6,8,9-tetramethyl-3-oxabicyclo[3.3.1]non-6-en-1-yl)methyl ester	V43	C119
120	Benzoic acid, 3-hydroxy-		C120
121	Tricyclo[2.2.1.0(2,6)]heptane, 1,7-dimethyl-7-(4-methyl-3-pentenyl)-, (-)-	V44	C121
122	4-Octanol		C122
123	Disulfide, ethyl 1-methylethyl		C123
124	2,6-Octadienal, 3,7-dimethyl-, (E)-		C124
125	Citral		C125
126	1-Octen-3-ol		C126
127	Acetophenone, 4'-hydroxy-		C127
128	Bicyclo[3.1.1]hept-2-ene-2-carboxAldehyde, 6,6-dimethyl-, (1S)- (CAS)	V45	C128
129	Ethanol, 2-(2-butoxyethoxy)-		C129
130	Butyrolactone		C130
131	Acetic acid, phenylmethyl ester		C131
132	Butanoic acid, 2-methyl-, phenylmethyl ester	V46	C132
133	Acetic acid, 4-methylphenyl ester		C133
134	m-Cresyl acetate		C134
135	Acetic acid, phenoxy-		C135
136	Butanoic acid, 2-methyl-, 1-methylethyl ester	V47	C136
137	Tetradecane		C137
138	1-Tetradecene		C138
139	Longifolenaldehyde		C139
140	Butyl caprylate		C140
141	p-Mentha-1(7),2-dien-8-ol		C141
142	2-Tetradecene, (E)-		C142
143	2-Cyclohexen-1-ol, 3-methyl-6-(1-methylethyl)-, trans-	V48	C143
144	Phenol, 4-chloro-		C144
145	Phenol, 3-chloro-		C145
146	Benzenemethanol, 4-methyl-.alpha.-(1-methyl-2-propenyl)-, (R*,R*)-	V49	C146
147	2-Propenoic acid, 3-phenyl-, ethyl ester		C147
148	2-Propenoic acid, 3-phenyl-, ethyl ester, (E)-	V50	C148
149	3-Pyridinecarboxamide, N-methyl-		C149
150	1,6-Octadien-3-ol, 3,7-dimethyl-, formate	V51	C150
151	4-n-Propylacetophenone		C151
152	Ethanone, 1,1'-(1,4-phenylene)bis-		C152
153	Di-epi-.alpha.-cedrene-(I)		C153
154	Ylangene		C154
155	isoledene		C155
156	2-Epi-.alpha.-funebrene		C156
157	trans-2-Decenoic acid		C157
158	2,6-Octadien-1-ol, 3,7-dimethyl-, acetate, (Z)-	V52	C158
159	2-Dodecenal, (E)-		C159
160	2-Dodecenal		C160
161	Azulene, 1,2,3,3a,4,5,6,7-octahydro-1,4-dimethyl-7-(1-methylethenyl)-, [1R-(1.alpha.,3a.beta.,4.alpha.,7.beta.)]-	V53	C161
162	1-Butanol, 3-methyl-, benzoate		C162
163	Hordenine		C163
164	3-Dodecanol		C164
165	Benzoic acid, 2,3-dihydroxy-		C165
166	Ethyl 9-decenoate		C166
167	2-Hydroxyoctanoic acid		C167
168	2,3-Dimethyl-5-n-propylpyrazine		C168
169	Benzoic acid, 2,6-dihydroxy-		C169
170	9-Oxononanoic acid		C170
171	Benzene, (1-nitropropyl)-		C171
172	Octanoic acid, ethyl ester		C172
173	Benzoic acid, ethyl ester		C173
174	Benzene, (1-methyl-1-propylpentyl)-		C174
175	2-Butenal, 3-methyl-		C175
176	Cyclohexanecarboxylic acid, 1-amino-		C176
177	Benzaldehyde, 3,5-dimethyl-		C177
178	3-Phenyl-1-propanol, acetate		C178
179	Hexanoic acid, 3-hexenyl ester, (Z)-		C179
180	Hexanoic acid, 3-hexenyl ester		C180
181	trans-O-Dithiane-4,5-diol		C181
182	2-Propen-1-ol, 3-phenyl-, acetate, (E)-		C182
183	Acetic acid, cinnamyl ester		C183
184	1,3-Dioxepane, 2-heptyl-		C184
185	4-Hexen-1-ol, (E)-		C185
186	4-Hexen-1-ol, (Z)-		C186
187	Diisopropyl adipate		C187
188	Decanoic acid, ethyl ester		C188
189	3-Acetoxy-2-butanone		C189
190	Cyclohexane, 1-ethenyl-1-methyl-2,4-bis(1-methylethenyl)-, (1.alpha.,2.beta.,4.beta.)-	V54	C190
191	Cyclohexane, 1-ethenyl-1-methyl-2,4-bis(1-methylethenyl)-, [1S-(1.alpha.,2.beta.,4.beta.)]-	V55	C191
192	Geranyl acetate		C192
193	Ethyl mandelate		C193

## Sheet: Table S5
Correlation Gene ID	HM1	HM2	HM3	DX1	DX2	DX3	FY1	FY2	FY3	RF1	RF2	RF3
FxaYL_712g0936570	0	2.9067	2.9534	16.4538	19.8511	20.1886	44.3879	26.7597	44.8391	26.5951	37.0383	29.1279
FxaYL_112g0688160	0	0	0	1.0181	0.7086	1.1119	4.5633	3.0643	4.2146	5.4299	4.796	2.7986
FxaYL_642g0155720	0	0	0	5.8311	4.7738	5.3879	3.6536	3.0784	3.7943	7.4746	7.794	9.1788
FxaYL_421g0540750	0	0.0773	0.0599	3.1563	0.1174	2.8852	4.5919	4.2672	3.6722	3.5975	4.0923	3.9208
FxaYL_612g0108160	0	0	0	4.3308	1.1673	2.8782	4.8497	2.8043	2.1696	2.7059	2.9926	2.552
FxaYL_742g0954330	0.0309	0.294	0.7588	3.3153	3.4213	2.6193	2.8583	4.8125	3.9167	4.2241	4.5763	4.2593
FxaYL_241g0525960	0.0351	0.1112	0.0861	3.2959	3.2496	2.1632	2.6886	2.5145	2.68	2.6252	2.4957	2.9307
FxaYL_141g0890100	0.056	0.1184	0.1375	5.0157	5.3473	6.6277	5.1807	4.8363	3.9254	2.4711	3.0874	1.8634
FxaYL_731g0861110	0.0646	0.0683	0.6343	6.7564	7.3052	7.1539	6.1886	6.4226	5.2963	11.0228	11.5824	13.7607
FxaYL_522g0640620	0.0752	0.0795	0.0924	1.5009	1.6599	1.8942	2.445	3.3062	3.2534	2.8839	3.9614	3.3672
FxaYL_332g0290340	0.1159	0.0754	0.0876	0.1819	0.2648	0.5015	2.5121	2.3242	2.354	3.006	2.1353	2.4304
FxaYL_732g0842490	0.1198	0.095	0	1.2752	2.3078	3.7469	8.165	3.4421	6.4564	1.7554	4.1415	6.6697
novel.1483	0.2328	0.4309	0.143	0	0	0	7.617	7.9897	10.2009	15.7486	17.4834	17.1562
FxaYL_312g0330390	0.267	0.0565	0	1.3735	1.2856	0.3138	4.9408	1.6884	6.4916	4.0951	8.7014	9.1818
FxaYL_441g0242810	0.3149	0.3587	0.2082	4.2108	4.1017	3.9043	8.965	7.6218	8.0753	7.3254	7.4756	7.4472
FxaYL_731g0860320	0.3405	0.7203	1.2546	40.7738	16.6707	18.5821	11.0706	10.2423	9.6511	19.7097	19.3376	10.5236
FxaYL_741g0922760	0.3436	1.8167	0.8438	16.4538	21.781	15.2856	32.6466	32.3236	34.8463	30.5719	38.7347	22.0501
FxaYL_311g0375260	0.3491	0.5275	0.4288	5.4412	7.165	5.5271	9.2299	7.0777	9.3741	6.6397	6.5677	6.4816
FxaYL_322g0328520	0.4404	0.207	0.4207	0.3038	0.1571	0.2876	1.9579	3.0191	2.0438	0.9205	1.1679	1.4734
FxaYL_641g0146900	0.4901	0.4212	0.6772	5.5695	7.3996	6.6346	5.7707	6.2839	8.0646	6.3826	5.7226	5.6798
FxaYL_532g0394670	0.6543	0.1153	0.067	9.72	10.1517	8.8341	11.2715	11.3113	11.0608	12.7414	12.8784	13.9117
FxaYL_612g0134450	0.6741	1.2938	0.7972	0.8857	0.8615	1.006	1.4567	2.6185	2.3647	0.8128	1.4793	1.1869
FxaYL_512g0645060	0.6983	0.1583	0.245	5.3527	4.7233	6.197	5.6128	4.6928	5.6914	5.521	7.4707	5.1774
FxaYL_121g0720520	1.0885	0.1771	1.3367	1.3367	2.4861	1.3355	3.4198	4.2616	3.4344	5.694	1.9983	3.1181
FxaYL_512g0677400	1.1071	1.0147	0.9517	3.7639	4.6496	3.7485	6.9519	6.6879	4.9265	8.0361	7.6836	7.895
FxaYL_712g0925820	1.1324	1.9162	2.9204	2.0086	1.6358	1.7111	7.2209	5.72	5.1938	3.3999	2.5628	2.2432
FxaYL_631g0016370	1.8308	1.0827	2.5386	11.2617	14.1399	11.7834	12.1761	12.8744	14.1096	12.7898	14.4516	9.3126
FxaYL_622g0055290	1.838	2.8275	2.0521	1.7784	1.8774	1.1222	28.971	11.0822	25.9208	34.4532	20.2146	18.801
FxaYL_722g0900570	1.9727	2.2879	2.2857	1.0554	1.147	1.1334	0.6249	0.7767	0.5702	0.7098	0.7968	0.7769
FxaYL_742g0978410	2.0754	1.5314	1.4819	1.7123	1.4332	2.269	0.6437	0.5956	0.5759	1.3269	0.7944	1.2238
FxaYL_641g0160350	2.078	1.5368	3.1085	17.1001	24.7644	17.2351	21.4374	18.496	21.814	0.78	1.093	0.7923
FxaYL_211g0438880	2.0845	2.1534	2.0821	0.2413	0.2222	0.2079	0.6745	0.6415	0.676	0.4343	0.4528	0.4308
FxaYL_221g0487690	2.1517	43.6723	26.4806	0.203	1.4145	0.3651	2.2515	0.1412	1.4681	0.0828	0.0188	0.2539
FxaYL_421g0529100	2.3991	3.0751	2.889	12.5006	10.5145	12.5016	6.3702	6.3731	6.0819	4.8157	4.865	4.435
FxaYL_611g0104600	2.4843	3.5657	3.1235	1.364	0.9968	0.9931	1.3805	1.6878	1.544	3.3378	2.3852	3.1402
FxaYL_241g0524060	2.72	3.0074	2.5812	10.2526	9.1779	9.0816	9.9966	9.1534	10.7422	7.2005	9.31	7.6903
FxaYL_532g0381770	3.2454	3.0423	4.8009	18.7747	18.3498	19.6903	24.8389	21.1034	21.7837	29.0291	25.191	29.1053
FxaYL_531g0560100	3.2478	3.917	2.5191	1.516	1.8748	1.5307	0	0.8349	0.9774	0.2473	0.0938	0.0451
FxaYL_541g0607320	3.2508	3.6623	2.6905	2.0057	1.588	2.7884	14.6681	13.1892	15.1266	8.2828	9.5964	6.7197
FxaYL_742g0965630	3.4355	6.9035	5.063	2.7423	6.3413	0.2884	0.8591	0.7948	0.7687	9.9421	3.1101	0.8167
FxaYL_732g0832550	3.5369	6.3234	8.1701	2.9875	3.9197	2.7571	1.9655	2.2081	1.8842	2.6198	1.1089	1.2011
FxaYL_142g0866950	3.5809	5.5004	4.7118	4.9908	8.9634	12.5255	1.9899	0.526	1.4625	1.357	0.421	0.8107
FxaYL_342g0221410	4.0177	2.8833	3.818	0	0	0.0402	0	0	0	0	0	0
FxaYL_722g0905410	4.1168	3.4233	3.7436	4.7382	4.6405	3.0603	12.993	13.7658	16.5235	4.9564	7.1122	3.9842
FxaYL_442g0239540	4.1299	3.4678	3.6887	3.9737	3.696	2.4584	0.2712	0.0579	0	0.0362	0.0618	0
FxaYL_542g0725820	4.6813	2.8505	2.9616	2.2017	1.6507	2.5604	0.0591	0	0	4.6183	5.487	5.4516
FxaYL_512g0662680	4.8019	5.4009	5.9908	2.366	4.0371	2.3035	0.7624	1.2932	0.5116	1.7094	2.6973	2.2346
FxaYL_712g0935100	4.9061	7.5021	5.4495	4.9887	4.3886	3.3841	18.7545	12.1941	15.5914	14.062	14.5815	12.9499
FxaYL_711g0939240	5.9645	6.6401	3.7781	12.6402	10.6818	11.3319	0.2617	0.4842	1.592	6.4046	5.787	6.8653
FxaYL_741g0921320	6.3972	3.8255	9.1045	1.1135	0.12	2.1582	3.1646	2.3284	2.9652	3.5685	4.0592	3.0793
FxaYL_511g0665320	6.4028	8.2479	7.4906	0.0538	0.1218	0.1528	0	0.0468	0.0453	0.022	0	0.0481
FxaYL_231g0397860	6.6281	6.8221	7.8492	5.4061	4.1793	5.1667	0.7893	1.0041	0.7062	6.1225	4.5294	4.9237
FxaYL_631g0016040	6.6295	6.585	5.5011	6.9524	5.6439	8.1225	2.091	2.8672	3.2071	1.8796	1.7695	2.0586
FxaYL_632g0016410	6.7531	9.5228	6.2265	1.1568	0.0844	0.1236	4.121	4.5915	3.4518	5.0075	4.7093	5.1676
FxaYL_531g0573970	7.3572	7.6254	6.0537	1.8923	2.1846	2.0999	0.1227	0	0.1646	0.1597	0.0605	0.0583
FxaYL_632g0016070	8.3027	9.7406	10.5865	0	0.2549	0.0762	1.8153	2.2393	1.9287	2.9213	1.3442	1.5459
FxaYL_541g0594920	8.3152	8.3617	3.7562	3.3927	3.4733	3.6119	2.0027	3.0355	1.7728	2.0649	1.6126	1.4447
FxaYL_121g0711790	8.7107	5.3707	6.8283	1.4794	1.8741	1.3692	2.2864	2.0868	0.9123	0	0.0305	0.0881
FxaYL_512g0659290	8.8889	6.8904	14.8239	2.3293	2.9588	1.9927	3.9152	4.3623	4.3317	4.0924	3.533	6.1229
FxaYL_642g0147700	10.3524	7.1167	11.4423	179.96	194.823	180.332	95.3547	100.196	98.827	104.481	68.584	27.8902
FxaYL_641g0159030	11.0126	11.1227	9.3062	3.2662	3.0691	3.5077	3.8815	3.8505	3.2879	2.3441	2.3313	2.3429
FxaYL_721g0983150	13.4933	10.1623	9.9593	0.9066	1.6954	1.7163	1.5906	2.8905	3.3036	1.5777	2.019	3.4019
FxaYL_542g0723070	17.2323	24.3751	30.3356	0	0	0	9.0277	7.6939	8.3557	9.8425	9.8789	10.6107
FxaYL_141g0900180	19.1998	21.8677	30.7046	4.1168	2.4552	2.7454	9.4091	14.5628	14.3979	13.2037	14.4986	9.8637
FxaYL_721g0982140	25.5405	20.5289	31.366	17.8196	12.8447	16.0092	1.987	4.4646	3.8096	10.8404	19.0573	12.4124
FxaYL_712g0937520	31.0296	35.807	32.1794	4.1586	5.4231	6.3096	4.0235	3.5629	3.3942	5.737	6.299	6.939
FxaYL_632g0009020	590.604	584.115	612.801	0	0.4154	108.634	50.4819	36.3261	0	0.749	0	0

## Sheet: Tabel S6
																									DX_vs_HM					FY_vs_HM					RF vs HM
Index	Quantitative ion	Qualitative ion	Molecular weight (Da)	Formula	Correlation Compounds	Class I	CAS	NIST_RI	Odor	Threshold	cpd_ID	HM1	HM2	HM3	DX1	DX2	DX3	FY1	FY2	FY3	RF1	RF2	RF3	kegg_map	VIP	P-value	Fold_Change	Log2FC	Type	VIP	P-value	Fold_Change	Log2FC	Type	VIP	P-value	Fold_Change	Log2FC	Type
NMW0240	138	121	138.032	C7H6O3	Benzoic acid, 4-hydroxy-	Acid	99-96-7	1558	phenol, nutty	5	C00156	554.5539810272601	554.5539810272601	554.5539810272601	2881.82468949912	2847.15278036519	2772.7699051363	116543.496456121	113435.497414907	133161.49221523	25741.4603511374	22992.011691805	24875.5455787985	ko00130,ko00790,ko01100,ko01110,ko01240	1.05138	0.000199129	5.11026	2.3534	up	1.04675	0.00257271	218.278	7.77002	up	1.05836	0.00114339	44.2452	5.46745	up
KMW0503	92	119	151.063	C8H9NO2	Methyl anthranilate	Ester	134-20-3	1348.50993377483	fruity, grape, orange, flowery, neroli	0.003	C20634	221.23045689697202	221.23045689697202	221.23045689697202	1318.78026901245	1164.96205303955	1106.15228448486	52935.5605223845	47340.1239975736	52134.4447779387	4606.86193521115	3909.76602041623	4581.60512585445	-	1.04943	0.00419696	5.40898	2.43536	up	1.04672	0.00119074	229.64	7.84323	up	1.05795	0.00301939	19.7354	4.30272	up
KMW0530*352	93	69	196.146	C12H20O2	Geranyl acetate	Terpenoids	105-87-3	1384.01098901099	lemon	0.1	C09861	1949456.02889681	1819497.06541609	1967062.94367428	118.3226654174792	118.3226654174792	118.3226654174792	1227.85144187927	1652.17598591612	829.284091079712	1025.18493286133	832.432594665521	591.613327087396	-	1.05153	0.000591839	6.18841e-05	-13.9801	down	1.04565	0.000592358	0.00064667	-10.5947	down	1.05743	0.000592223	0.000426992	-11.1935	down
KMW0650*382	111	123	222.198365	C15H26O	β-CARYOPHYLLENE ALCOHOL	Terpenoids	472-97-9	1568	warm, woody, moss, spicy, earthy	-	-	1403.653222381744	1403.653222381744	1403.653222381744	7388.48713519366	7313.29345385821	7018.26611190872	340066.039467912	348932.019301714	388803.828851335	91069.8262135098	81034.5275337605	90363.8558727504	-	1.05128	0.000374517	5.15798	2.36681	up	1.0468	0.00174958	255.952	7.99973	up	1.05834	0.0014082	62.3298	5.96185	up
XMW0471	82	123	204.115	C13H16O2	3-Hexen-1-ol, benzoate, (Z)-	Ester	25152-85-6	1570	fresh, green, leafy, floral, orchid, balsamic, fatty	0.5	-	1280.36911172495	1339.77993652354	1721.55591030897	27563.4865927761	27059.0066321438	27335.8464574002	1086511.84146752	1087645.06340863	1241703.50542742	299025.830311308	269896.943050808	297108.352085172	-	1.04914	2.27977e-08	18.877	4.23856	up	1.04642	0.00204795	786.756	9.61977	up	1.05781	0.00106842	199.468	7.64001	up
NMW0160*452	136	154	154.027	C7H6O4	Benzoic acid, 2,3-dihydroxy-	Acid	303-38-8	1372	-	20	C00196	1188458.48366363	1127154.40473199	1218586.1348288	24702.5692584604	24702.5692584604	24702.5692584604	24702.5692584604	24702.5692584604	24702.5692584604	24702.5692584604	24702.5692584604	24702.5692584604	ko01110	1.05153	0.00054355	0.0209687	-5.57562	down	1.04685	0.00054355	0.0209687	-5.57562	down	1.05836	0.00054355	0.0209687	-5.57562	down
YZMW0085	121	137	167.022	C7H5NO4	Benzoic acid, 3-nitro-	Acid	121-92-6	1583	-	134	-	1580.05341088879	1904.20099603287	1813.81200535598	47085.5415495807	45494.6261561941	47465.4228633475	2120451.39674546	2093966.62397789	2440605.41356285	528072.275286069	478371.599469902	523619.21730859	-	1.05101	0.000127779	26.4333	4.72429	up	1.04688	0.00251606	1256.12	10.2948	up	1.05832	0.000974013	288.797	8.17391	up
KMW0035	60	73	88.052	C4H8O2	Butanoic acid	Acid	107-92-6	790.409538621047	rancid, sour, stinky	2.4	C00246	588.7179764587361	588.7179764587361	588.7179764587361	3756.96616641233	3879.82234500121	2943.58988229368	13281.2785850829	14416.9069476928	17833.8125526732	5983.41406930539	6204.45829364011	6058.25157238767	ko00650,ko01100	1.04632	0.00984868	5.99063	2.58271	up	1.0457	0.00868006	25.7803	4.6882	up	1.05828	0.000139589	10.331	3.36891	up
